# Supplementary material for: (E,E)-1,5-Di-2-thienylpenta-1,4-dien-3-one
Source: Acta Crystallogr Sect E Struct Rep Online. 2008 Aug 23;64(Pt 9):o1807. doi: 10.1107/S1600536808026603 (PMC2960723; doi:10.1107/S1600536808026603)
Supplement: Supplementary file 2 [file e-64-o1807-Isup2.hkl]

#
# h,k,l, Fc-squared, Fo-squared, sigma(Fo-squared) and status flag
#
data_I
_shelx_title ' ASPM5 IN PBCA'
_shelx_refln_list_code          4
_shelx_F_calc_maximum      213.53
_exptl_crystal_F_000      1024.00
_reflns_d_resolution_high  0.8108
 
loop_
 _symmetry_equiv_pos_as_xyz
 'x, y, z'
 '-x+1/2, -y, z+1/2'
 'x+1/2, -y+1/2, -z'
 '-x, y+1/2, -z+1/2'
 '-x, -y, -z'
 'x-1/2, y, -z-1/2'
 '-x-1/2, y-1/2, z'
 'x, -y-1/2, z-1/2'
 
_cell_length_a    12.1141
_cell_length_b     7.4449
_cell_length_c    27.2460
_cell_angle_alpha  90.000
_cell_angle_beta   90.000
_cell_angle_gamma  90.000
 
_shelx_F_squared_multiplier     1.000
 
loop_
 _refln_index_h
 _refln_index_k
 _refln_index_l
 _refln_F_squared_calc
 _refln_F_squared_meas
 _refln_F_squared_sigma
 _refln_observed_status
   2   0   0      126.76      186.99      4.97 o
   4   0   0     7057.34     5799.27     59.80 o
   6   0   0    23100.04    25903.49    181.80 o
   8   0   0     1087.77     1563.41     38.14 o
  10   0   0      236.80      223.22     20.65 o
   2   1   0     2723.79     2699.56     43.46 o
   4   1   0     3310.57     3377.99     43.12 o
   6   1   0     1689.29     1560.89     17.11 o
   8   1   0     1137.76     1022.86     19.30 o
  10   1   0       44.64       30.08      8.48 o
  12   1   0       17.63       12.18     12.12 o
  14   1   0        9.62       13.91     14.72 o
   2   2   0    10922.34    10346.52     68.64 o
   4   2   0      681.18      656.86     22.88 o
   6   2   0     1248.76     1266.80     22.02 o
   8   2   0      122.91      144.55     61.16 o
  10   2   0       23.03       28.14      8.11 o
  12   2   0      338.41      330.91     28.84 o
   2   3   0       46.14      163.76      7.96 o
   4   3   0    18133.88    18995.95    480.48 o
   6   3   0     3248.82     2856.05     89.27 o
   8   3   0     3014.26     3010.30    121.07 o
  10   3   0     2416.73     2276.37     57.02 o
  12   3   0       97.33      134.73     20.75 o
   2   4   0     2865.02     2757.23     32.43 o
   4   4   0     1760.69     1663.56     18.24 o
   6   4   0       37.62       29.70      4.32 o
   8   4   0        1.58        3.46      6.90 o
  10   4   0       58.95       73.46     12.67 o
   4   5   0        0.16       -2.50      3.96 o
   6   5   0      116.95      108.18      8.24 o
   8   5   0        8.82       -4.49      6.31 o
  10   5   0       49.84       56.52     15.38 o
   0   6   0     1112.00     1211.34     17.95 o
   4   6   0      211.10      214.66     15.36 o
   6   6   0      180.60      195.72      9.72 o
   8   6   0       90.68       59.06     10.08 o
  10   6   0       49.98       42.29     14.85 o
   2   7   0       42.60       44.62      7.95 o
   4   7   0      402.16      435.12     22.32 o
   6   7   0      191.43      216.44     13.25 o
   8   7   0      280.09      339.85     14.64 o
   4   8   0        0.02       -1.11      7.25 o
   6   8   0        0.24       -0.90      5.54 o
   2   9   0       26.02       26.24      6.29 o
   1   1   1      638.30      878.42     35.08 o
   2   1   1    11508.14    11457.74     99.64 o
   3   1   1    14492.95    15943.27    178.25 o
   4   1   1      672.81      566.01      7.92 o
   5   1   1      454.61      687.33      7.24 o
   6   1   1     3980.81     4016.32     19.13 o
   7   1   1       60.29       79.25      3.77 o
   8   1   1     2091.19     2035.42     29.95 o
   9   1   1       33.55       21.40      4.04 o
  10   1   1     1469.81     1332.54     24.18 o
  11   1   1       14.89       11.23      6.94 o
  12   1   1       58.45       80.72     16.28 o
  13   1   1       92.75      119.48     19.23 o
  14   1   1      161.15      189.16     24.27 o
   1   2   1     5113.15     6552.29     45.45 o
   2   2   1        0.89       18.57      2.39 o
   3   2   1       24.69       17.55      2.01 o
   4   2   1      342.51      253.42      5.41 o
   5   2   1      917.25     1059.61     10.09 o
   6   2   1     2164.76     2463.05     26.37 o
   7   2   1        0.04        6.00      2.91 o
   8   2   1       19.03       32.72      3.98 o
   9   2   1        0.01       -2.18      3.36 o
  10   2   1        5.35       -0.73      6.46 o
  11   2   1        0.68        0.80      8.42 o
  12   2   1       66.64       54.46     11.09 o
  13   2   1        1.62        3.42     11.99 o
  14   2   1        4.68        3.64     15.02 o
   1   3   1      396.65      327.88      8.62 o
   2   3   1        8.72       -0.73      3.04 o
   3   3   1     1258.23     1352.00     13.36 o
   4   3   1      504.86      460.48     12.14 o
   5   3   1      234.61      242.27      6.62 o
   6   3   1      302.99      286.16     11.29 o
   7   3   1      116.39      118.27      6.41 o
   8   3   1      142.99      113.53      7.06 o
   9   3   1        6.07        0.42      3.74 o
  10   3   1      182.16      196.55     12.29 o
  11   3   1       85.09       91.46     12.33 o
  12   3   1       11.87        2.54     13.97 o
  13   3   1        0.11        0.33     14.26 o
  14   3   1       58.74       50.87     19.96 o
   3   4   1        0.05       -2.86      3.65 o
   4   4   1     2021.79     1828.76     33.85 o
   5   4   1      596.50      587.84     17.69 o
   6   4   1      596.12      580.56     10.39 o
   7   4   1      321.75      333.17      9.48 o
   8   4   1        0.27       -1.00      3.62 o
   9   4   1       30.83       33.40      5.61 o
  10   4   1        4.59        4.33      6.82 o
  11   4   1       19.39       28.78     10.29 o
  12   4   1        1.52       -3.69      8.41 o
  13   4   1        0.36      -13.48     13.97 o
   2   5   1       51.63       45.09      5.95 o
   3   5   1        1.53       -0.33      4.90 o
   4   5   1        2.04       -2.51      2.40 o
   5   5   1      197.27      207.23      6.05 o
   6   5   1       95.43       73.32      6.81 o
   7   5   1        2.69        1.79      3.72 o
   8   5   1        4.10        4.00      4.44 o
   9   5   1       70.38       63.63      7.00 o
  10   5   1        6.61        6.55      7.58 o
  11   5   1        1.05        1.84      8.05 o
  12   5   1        0.32      -12.03     15.58 o
   1   6   1       50.54       63.36      7.63 o
   2   6   1      322.71      319.75     14.60 o
   3   6   1       57.71       52.15      5.94 o
   4   6   1      110.54      103.86      6.13 o
   5   6   1       22.62       27.58      4.28 o
   6   6   1       19.05       18.72      7.59 o
   7   6   1      197.80      199.32     10.99 o
   8   6   1       18.40       20.75      6.12 o
   9   6   1       54.80       64.02      9.25 o
  10   6   1        2.65        2.18      7.62 o
  11   6   1        8.14        5.80     12.51 o
   1   7   1      114.30      122.43     10.49 o
   2   7   1        3.28        2.63      5.70 o
   3   7   1       15.21       15.86      7.13 o
   4   7   1        9.85        7.85      6.34 o
   5   7   1       10.85        9.41      4.61 o
   6   7   1       14.84       13.65      5.23 o
   7   7   1        0.64        0.66      6.20 o
   8   7   1        0.01       -2.92      6.29 o
   9   7   1        4.69       -0.80      6.56 o
   0   8   1       75.24       85.79      9.76 o
   1   8   1        5.03        4.81      4.40 o
   2   8   1       88.96       88.90      6.57 o
   3   8   1       28.26       28.61      4.88 o
   4   8   1       14.70        5.82      8.49 o
   5   8   1       34.44       31.23      5.80 o
   6   8   1       19.72       17.98      6.65 o
   7   8   1       14.33       21.94      7.80 o
   1   9   1       13.52       22.36      5.39 o
   2   9   1        3.99        7.68      7.95 o
   0   0   2       16.74        0.77      0.59 o
   1   0   2     4556.81     3458.28    171.96 o
   2   0   2      292.31      323.22      6.59 o
   3   0   2    15806.54    15283.67    274.77 o
   4   0   2       87.40       62.50     24.17 o
   5   0   2     2728.25     2640.80     33.86 o
   6   0   2      196.74      170.06      6.70 o
   7   0   2      177.42      155.21     69.98 o
   8   0   2      412.54      443.63     11.32 o
   9   0   2      982.60     1190.66     23.66 o
  10   0   2      182.01      172.35     12.63 o
  11   0   2      574.39      550.46     30.33 o
  12   0   2        0.05        2.94     12.66 o
  13   0   2        1.49       10.28     11.71 o
  14   0   2        9.22        7.59     11.87 o
   1   1   2      576.80      631.03      5.51 o
   2   1   2    44843.31    42076.14    466.32 o
   3   1   2      632.53      625.88     47.18 o
   4   1   2       34.67       43.73      4.40 o
   5   1   2        2.35        4.65      1.48 o
   6   1   2     7442.25     7668.00     55.45 o
   7   1   2        8.23        4.13      2.46 o
   8   1   2     4007.12     4041.61     28.31 o
   9   1   2        3.79        1.15      2.84 o
  10   1   2      987.76      970.93     18.36 o
  11   1   2       20.37       21.32      8.35 o
  12   1   2      248.73      226.66     28.67 o
  13   1   2        0.69        2.90      8.58 o
  14   1   2        0.08        5.63      8.56 o
   0   2   2    10803.33     8935.96    111.53 o
   1   2   2    27254.41    30259.29    476.64 o
   2   2   2    45593.77    42249.32    537.04 o
   3   2   2      243.48      181.38      3.74 o
   4   2   2     6636.72     6358.26     46.37 o
   5   2   2      642.16      848.64     10.15 o
   6   2   2      803.05      640.75      9.87 o
   7   2   2      505.54      582.88     67.26 o
   8   2   2       97.64       86.88     16.47 o
   9   2   2        0.44       -0.82      3.16 o
  10   2   2      721.67      658.15     17.91 o
  11   2   2        5.68        6.90      7.47 o
  12   2   2      233.04      258.83     17.81 o
  13   2   2        3.24        4.94     12.42 o
  14   2   2      276.38      333.88     30.94 o
   2   3   2     1009.74     1247.31     13.27 o
   3   3   2      932.65     1193.36     12.10 o
   4   3   2     3767.73     3796.23     43.19 o
   5   3   2       95.62       67.44      3.69 o
   6   3   2        0.73       -1.86      2.44 o
   7   3   2       48.49       44.25      3.79 o
   8   3   2       20.38        9.84      3.93 o
   9   3   2      122.79      104.28      6.94 o
  10   3   2       17.16        7.80      6.25 o
  11   3   2        0.04        4.16      8.61 o
  12   3   2        0.49      -12.83     11.81 o
  13   3   2       10.33       -5.38     14.71 o
  14   3   2       65.28       86.68     22.15 o
   2   4   2     1154.41     1355.44     24.33 o
   3   4   2      399.30      406.60      7.08 o
   4   4   2      600.70      583.85     27.12 o
   5   4   2       52.69       45.89      3.90 o
   6   4   2       14.20       16.22      3.46 o
   7   4   2        6.30        4.28      2.98 o
   8   4   2        0.57        1.58      3.70 o
   9   4   2        0.05       -1.14      5.20 o
  10   4   2       60.56       50.53      9.03 o
  11   4   2       73.06       77.88     12.35 o
  12   4   2       39.08       39.46     13.29 o
  13   4   2        6.42        4.03     16.47 o
   1   5   2       21.59       24.91      4.84 o
   2   5   2      510.40      508.65     16.61 o
   3   5   2      702.37      736.44     24.46 o
   4   5   2      904.10      884.39     14.01 o
   5   5   2      139.84      129.01      5.19 o
   6   5   2     2561.41     2464.05     52.83 o
   7   5   2        0.32        3.37      4.38 o
   8   5   2      562.32      576.20     18.29 o
   9   5   2        2.92        2.56      5.94 o
  10   5   2      407.32      501.10     20.19 o
  11   5   2       41.50       35.62     14.56 o
  12   5   2      288.81      272.77     29.87 o
   2   6   2      210.91      196.40     12.59 o
   3   6   2        1.49        4.46      5.45 o
   4   6   2       41.19       38.56      7.67 o
   5   6   2       49.28       42.48      5.16 o
   6   6   2       15.25       12.38      4.58 o
   7   6   2        0.48       -6.30      4.20 o
   8   6   2       33.13       34.57      6.94 o
   9   6   2        9.14        8.41      6.48 o
  10   6   2       72.56       67.82     15.96 o
  11   6   2        2.31        2.17     10.35 o
   1   7   2        9.34        6.03      5.63 o
   2   7   2       34.97       36.86      8.13 o
   3   7   2        0.61        2.25      5.78 o
   4   7   2       46.31       48.73      5.63 o
   5   7   2       22.09       18.13      4.36 o
   6   7   2       10.82        2.62      5.57 o
   7   7   2       10.10        8.10      5.12 o
   8   7   2       10.90        6.97      6.50 o
   9   7   2        2.37        1.65     10.97 o
   0   8   2       10.75       13.84      6.48 o
   1   8   2        5.58        3.04      6.44 o
   2   8   2      242.07      304.83     18.56 o
   3   8   2        3.67        0.65      7.74 o
   4   8   2       59.90       67.78     12.02 o
   5   8   2       13.24       12.01      5.30 o
   6   8   2        0.98       -1.72      7.64 o
   7   8   2       27.84       20.63      6.88 o
   1   9   2        0.74        2.63      7.10 o
   2   9   2       62.30       68.27      6.93 o
   1   1   3     2382.99     2720.42     39.22 o
   2   1   3     6231.13     7269.43     77.93 o
   3   1   3      169.40       96.25      8.46 o
   4   1   3      170.39       57.24      2.35 o
   5   1   3      584.86      666.90      7.65 o
   6   1   3     2104.59     2022.89     14.58 o
   7   1   3       66.98       82.82      3.99 o
   8   1   3     2486.11     2416.01     20.95 o
   9   1   3       30.75       35.21      4.42 o
  10   1   3      205.20      196.31     11.80 o
  11   1   3        7.26        6.84      7.64 o
  12   1   3      617.91      610.02     24.17 o
  13   1   3       56.95       56.33     10.92 o
  14   1   3        2.56        8.83     11.83 o
   0   2   3     7300.13     6734.08     53.99 o
   1   2   3     7255.68     8908.45    168.08 o
   2   2   3     3664.57     3900.21     22.27 o
   3   2   3     3688.50     3992.86     46.95 o
   4   2   3     1235.81     1196.07     28.02 o
   5   2   3     2411.29     2651.12     34.88 o
   6   2   3      625.99      609.97     26.60 o
   7   2   3       43.87       71.98      4.67 o
   8   2   3       90.72       58.34     10.55 o
   9   2   3      420.16      483.94     12.50 o
  10   2   3       62.06       52.32      7.47 o
  11   2   3       60.80       90.05     15.42 o
  12   2   3       31.67       11.19      8.53 o
  13   2   3       20.86       19.96     12.94 o
  14   2   3        3.57        2.11     13.98 o
   1   3   3      129.92      184.08      8.21 o
   2   3   3     1218.39     1558.24     22.40 o
   3   3   3     1111.21     1317.53     13.29 o
   4   3   3     3921.08     4175.09     51.37 o
   5   3   3        7.50       -2.27      2.07 o
   6   3   3      701.88      618.96      9.93 o
   7   3   3       99.52       88.58      4.96 o
   8   3   3      749.01      709.29     12.81 o
   9   3   3        0.36       -1.26      3.72 o
  10   3   3       87.21       77.42     10.12 o
  11   3   3        4.39       -3.32      8.04 o
  12   3   3      219.09      227.62     25.59 o
  13   3   3       75.33       82.38     19.43 o
  14   3   3        4.40      -14.57     14.91 o
   0   4   3      827.21      778.17     14.45 o
   1   4   3     2372.72     2668.55     31.09 o
   2   4   3     1284.53     1248.98     17.54 o
   3   4   3        4.08       10.45      3.06 o
   4   4   3      161.53      135.73      9.51 o
   5   4   3       29.04       49.68      4.10 o
   6   4   3       76.58       69.73      4.23 o
   7   4   3      194.40      226.22      7.90 o
   8   4   3      177.56      166.00      8.80 o
   9   4   3       54.22       42.67      6.74 o
  10   4   3        0.23        0.04     10.63 o
  11   4   3       14.86        8.14      7.65 o
  12   4   3        7.56        5.86     10.99 o
  13   4   3        8.06        7.94     17.08 o
   2   5   3       17.50       26.16      3.71 o
   3   5   3       30.92       38.66      4.92 o
   4   5   3      146.61      159.34      6.77 o
   5   5   3       83.93       94.25      4.72 o
   6   5   3      127.30      111.85      7.58 o
   7   5   3       13.25       10.12      4.79 o
   8   5   3        0.29       -2.93      4.36 o
   9   5   3       56.01       48.75     11.06 o
  10   5   3        2.51        3.74     11.17 o
  11   5   3       20.61       27.15     14.73 o
  12   5   3        3.56        8.62     16.59 o
   0   6   3      609.16      615.37     16.90 o
   1   6   3       55.53       66.43      7.71 o
   2   6   3      618.26      644.36     21.15 o
   3   6   3      123.33      102.93     10.96 o
   4   6   3      510.68      548.01     23.72 o
   5   6   3       25.55       30.88      4.19 o
   6   6   3      130.10      107.98      7.57 o
   7   6   3       21.30       23.42      5.60 o
   8   6   3        7.90       -0.57      5.39 o
   9   6   3       12.85       20.22      7.07 o
  10   6   3        0.36       -0.74      9.16 o
  11   6   3       26.33       15.77      8.95 o
   1   7   3       21.07       26.24      5.57 o
   2   7   3       40.97       39.49      7.22 o
   3   7   3      142.57      150.34      8.03 o
   4   7   3        4.45        6.06      7.67 o
   5   7   3       34.50       32.14      4.34 o
   6   7   3       11.15        7.57      4.60 o
   7   7   3       25.06       17.07      6.46 o
   8   7   3       69.56       55.70     10.51 o
   9   7   3       39.41       37.94     10.41 o
   1   8   3       37.91       34.83      7.35 o
   2   8   3       62.04       57.63     10.12 o
   3   8   3       13.14       11.14      5.43 o
   4   8   3        0.72        1.75      8.24 o
   5   8   3        2.98       -6.62      7.91 o
   6   8   3        7.14        5.90      5.36 o
   7   8   3        7.38        1.86      6.42 o
   1   9   3       14.78       20.64      4.78 o
   2   9   3        9.38       -6.13      7.85 o
   0   0   4    21791.33    18497.28    172.27 o
   1   0   4       53.24       36.65      2.72 o
   2   0   4    23746.65    19073.68    714.48 o
   3   0   4       28.09       20.51      4.29 o
   4   0   4    13005.58    12864.07    246.07 o
   5   0   4       18.73       11.11      2.28 o
   6   0   4     2405.73     2233.13     98.61 o
   7   0   4       11.18        7.22      3.10 o
   8   0   4        1.55       -0.37      4.85 o
   9   0   4        0.59        1.00      4.05 o
  10   0   4      368.10      381.25     17.95 o
  11   0   4       15.95        8.57     10.03 o
  12   0   4      716.75      735.76     37.64 o
  13   0   4        6.09        7.92     11.05 o
  14   0   4       31.21       39.32     14.96 o
   1   1   4    22144.59    22209.88    163.68 o
   2   1   4      128.15      219.72      3.26 o
   3   1   4     1564.30      880.21    113.32 o
   4   1   4     3413.10     3511.09     33.16 o
   5   1   4      227.91      364.65      5.89 o
   6   1   4      814.56      694.37      8.99 o
   7   1   4      102.93       99.48      4.79 o
   8   1   4      594.65      570.70     10.58 o
   9   1   4        1.19       -0.80      3.30 o
  10   1   4      238.10      205.10     10.10 o
  11   1   4      108.20      121.45     12.15 o
  12   1   4       12.80        4.15     10.36 o
  13   1   4      184.57      191.28     23.44 o
  14   1   4        0.23       -4.60     11.76 o
   0   2   4     3461.40     4110.05     35.95 o
   1   2   4        0.46        4.31      1.75 o
   2   2   4     3581.32     4132.59     24.27 o
   3   2   4      755.06      854.51     12.22 o
   4   2   4       63.50       63.54      3.23 o
   5   2   4     1963.30     2183.54     21.48 o
   6   2   4      228.66      278.81      8.40 o
   7   2   4      938.26      891.30     23.83 o
   8   2   4      744.86      857.80     13.15 o
   9   2   4      429.63      430.37     12.30 o
  10   2   4      147.57      131.61      9.61 o
  11   2   4       50.58       56.99     10.00 o
  12   2   4        9.76        3.30     10.27 o
  13   2   4       34.51       41.99     15.07 o
  14   2   4        1.69        5.78     14.46 o
   1   3   4     2096.03     2246.01     26.28 o
   2   3   4     1481.38     1362.54     21.87 o
   3   3   4     3133.37     3780.11     63.19 o
   4   3   4     2387.84     2345.58     49.91 o
   5   3   4      282.02      365.68      8.19 o
   6   3   4     2418.35     2260.46     20.64 o
   7   3   4       47.93       50.93      4.17 o
   8   3   4     2913.67     2966.07     42.87 o
   9   3   4        7.41        7.59      5.02 o
  10   3   4      457.39      493.62     20.17 o
  11   3   4        0.62        1.95     12.81 o
  12   3   4      250.46      306.29     29.63 o
  13   3   4       19.36        9.25     15.27 o
  14   3   4       45.68       55.43     19.14 o
   1   4   4     1404.44     1707.09     22.55 o
   2   4   4     5772.16     5551.87     45.27 o
   3   4   4     1264.32     1413.50     44.52 o
   4   4   4     3044.42     2838.75     72.96 o
   5   4   4      451.72      526.26      9.84 o
   6   4   4        0.09        3.39      2.67 o
   7   4   4       16.72        7.65      3.69 o
   8   4   4      103.38       78.50     15.18 o
   9   4   4      345.87      294.34     14.83 o
  10   4   4        0.89       -3.49      7.87 o
  11   4   4       24.77        5.33     11.96 o
  12   4   4      211.38      241.39     23.01 o
  13   4   4       40.58       31.00     18.80 o
   1   5   4       88.12       96.10      8.61 o
   2   5   4        1.90        0.36      3.32 o
   3   5   4      738.19      738.90     17.16 o
   4   5   4        0.16        3.75      6.33 o
   5   5   4        6.54        0.62      2.57 o
   6   5   4       10.85        2.61      4.28 o
   7   5   4       22.13       19.54      5.47 o
   8   5   4       45.23       39.63      7.12 o
   9   5   4       48.07       52.05     10.45 o
  10   5   4        0.53        1.24      8.82 o
  11   5   4       17.42       15.88     10.70 o
  12   5   4       78.63       73.76     21.07 o
   1   6   4       53.62       63.95      7.02 o
   2   6   4       83.24       88.94     11.08 o
   3   6   4        6.91        5.23      6.18 o
   4   6   4      492.67      497.33     39.52 o
   5   6   4      179.44      180.48      5.80 o
   6   6   4        0.61        2.95      4.23 o
   7   6   4        0.18       -1.83      4.61 o
   8   6   4        0.11        0.42      4.79 o
   9   6   4        2.51        0.52      6.46 o
  10   6   4       11.48       11.07      7.82 o
  11   6   4        5.17        0.82     13.24 o
   1   7   4       36.04       27.17      6.35 o
   2   7   4       37.41       28.63      7.08 o
   3   7   4       45.78       48.66      9.66 o
   4   7   4      387.98      427.64     15.48 o
   5   7   4       17.23        9.02      7.88 o
   6   7   4      157.77      171.91     11.26 o
   7   7   4        7.34        9.77      6.98 o
   8   7   4      244.62      307.03     17.43 o
   9   7   4       25.96       24.36      7.80 o
   0   8   4       31.21       27.97      7.71 o
   1   8   4       81.76       69.26      6.37 o
   2   8   4        1.19       -8.10      7.21 o
   3   8   4        0.58        3.48      7.66 o
   4   8   4       66.11       60.58     12.12 o
   5   8   4        8.07       14.19      9.09 o
   6   8   4       25.23       18.26      5.22 o
   7   8   4       38.27       44.23      7.33 o
   1   9   4        6.96        5.09      6.58 o
   2   9   4        0.19       -0.68      7.35 o
   1   1   5     1216.54     1246.19      8.31 o
   2   1   5      886.55      673.73    104.22 o
   3   1   5     6215.56     6427.50     60.75 o
   4   1   5     1109.53     1131.50     13.55 o
   5   1   5      133.19      133.87      4.45 o
   6   1   5     1734.35     1557.80     17.82 o
   7   1   5        0.74       -2.80      2.27 o
   8   1   5     1370.65     1342.62     17.74 o
   9   1   5      134.75      145.82      8.99 o
  10   1   5      455.85      420.05     29.54 o
  11   1   5      240.19      249.17     16.70 o
  12   1   5      235.50      240.57     17.63 o
  13   1   5        0.28       -0.32      8.40 o
  14   1   5       27.62       54.11     11.74 o
   0   2   5      209.65      297.49      6.70 o
   1   2   5        3.31        2.27      1.35 o
   2   2   5       16.18        0.32      1.16 o
   3   2   5      221.69      194.98      4.16 o
   4   2   5        1.89        6.91      1.92 o
   5   2   5       10.74        7.59      2.33 o
   6   2   5      368.27      391.62      8.86 o
   7   2   5      314.07      294.74     42.80 o
   8   2   5       73.65       64.65      5.74 o
   9   2   5      177.84      119.51     36.25 o
  10   2   5        9.19        4.99      5.36 o
  11   2   5        4.30        5.48      7.37 o
  12   2   5        1.34        4.95     10.00 o
  13   2   5       25.60       41.50     15.15 o
  14   2   5        3.46        4.13     14.28 o
   1   3   5      161.62      161.76      4.41 o
   2   3   5        4.29        9.09      2.16 o
   3   3   5       71.63       77.92      5.87 o
   4   3   5      498.33      456.35      9.72 o
   5   3   5      134.91      153.38      5.80 o
   6   3   5      517.17      473.72      9.06 o
   7   3   5        1.42       -1.08      2.93 o
   8   3   5      144.94      137.25      7.17 o
   9   3   5       23.31       22.57      4.53 o
  10   3   5      127.41      107.69     12.31 o
  11   3   5       52.80       49.47      9.87 o
  12   3   5      179.52      156.30     22.33 o
  13   3   5       56.61       52.73     17.76 o
   1   4   5      106.52       95.78      7.62 o
   2   4   5     4833.88     4853.85     43.61 o
   3   4   5       48.73       55.76      4.20 o
   4   4   5     1296.26     1198.84     49.70 o
   5   4   5      410.17      393.50      8.21 o
   6   4   5        7.23       13.57      3.65 o
   7   4   5      104.23       94.83      6.27 o
   8   4   5      189.92      225.82     11.45 o
   9   4   5       23.13       29.06      8.91 o
  10   4   5        0.04       -3.95      6.47 o
  11   4   5       54.31       65.02     11.85 o
  12   4   5       62.05       56.54     14.60 o
  13   4   5        6.64        3.14     15.57 o
   1   5   5      244.03      255.21     12.83 o
   2   5   5       11.53       17.96      4.66 o
   3   5   5      374.84      426.99     14.71 o
   4   5   5      220.41      250.75      9.80 o
   5   5   5       75.16      105.31      9.24 o
   6   5   5      296.90      277.63     15.71 o
   7   5   5      200.68      189.67     11.20 o
   8   5   5       45.97       40.62      7.31 o
   9   5   5       59.71       48.26     10.43 o
  10   5   5       12.11       13.95      8.46 o
  11   5   5       51.39       63.02     10.81 o
  12   5   5       32.63       31.10     18.85 o
   1   6   5      149.21      155.88     10.63 o
   2   6   5      924.07      942.08     26.51 o
   3   6   5      214.03      230.63     14.58 o
   4   6   5      605.49      608.45     15.15 o
   5   6   5       12.78       11.90      6.54 o
   6   6   5       40.00       42.40      5.64 o
   7   6   5       21.90       11.47      5.60 o
   8   6   5       25.83       21.74      6.21 o
   9   6   5       98.73       72.64     15.14 o
  10   6   5       25.11       25.57     13.97 o
  11   6   5       84.91       74.75     13.68 o
   1   7   5      119.53      120.86     10.91 o
   2   7   5       56.53       42.31      7.71 o
   3   7   5        5.00       -2.11      5.88 o
   4   7   5       11.18       -0.48      7.78 o
   5   7   5        5.43       -2.37      7.27 o
   6   7   5      182.70      158.41     11.18 o
   7   7   5       56.89       54.48     11.12 o
   8   7   5        7.90        6.86      7.98 o
   9   7   5       22.19       24.92     12.95 o
   1   8   5       15.68       24.66      7.90 o
   2   8   5      127.45      130.36     15.07 o
   3   8   5        7.44        9.91      5.14 o
   4   8   5       16.91       20.57      9.96 o
   5   8   5       17.72       25.11     10.15 o
   6   8   5        2.37        6.39      6.19 o
   1   9   5        3.42        2.67      6.27 o
   0   0   6     2528.31     3347.64     33.13 o
   1   0   6     6550.90     8882.98    377.32 o
   2   0   6      305.78      405.75     21.73 o
   3   0   6      700.32      506.33     14.10 o
   4   0   6      300.84      350.23     11.78 o
   5   0   6     2054.51     2096.31     34.33 o
   6   0   6      810.02      852.20     19.44 o
   7   0   6     5244.93     5709.42     53.48 o
   8   0   6        4.92        2.18      3.16 o
   9   0   6      857.40      815.23     25.35 o
  10   0   6      117.95       82.18     74.16 o
  11   0   6      125.28      137.95     17.88 o
  12   0   6      115.36      121.71     18.72 o
   1   1   6      439.72      416.20      5.48 o
   2   1   6      489.76      706.40     14.75 o
   3   1   6      350.87      389.41      6.09 o
   4   1   6      901.78      869.11      9.66 o
   5   1   6      302.91      222.57      5.37 o
   6   1   6     1624.05     1495.48     14.05 o
   7   1   6       17.82       26.12      2.99 o
   8   1   6     1345.33     1270.79     23.86 o
   9   1   6      236.95      257.72      9.04 o
  10   1   6      201.75      160.94     12.23 o
  11   1   6       28.93       32.39      8.73 o
  12   1   6        2.79       -2.49      7.15 o
  13   1   6        1.02       -2.64     11.50 o
  14   1   6       31.68       42.68     15.49 o
   0   2   6    13773.88    11799.17    204.96 o
   1   2   6        2.05        0.45      1.05 o
   2   2   6     6699.43     6162.95     63.68 o
   3   2   6        0.05        1.74      1.84 o
   4   2   6     3285.57     2854.39     38.20 o
   5   2   6      166.03      148.07      6.60 o
   6   2   6      745.82      733.60     10.87 o
   7   2   6      160.28      135.84     24.50 o
   8   2   6       11.58        9.23      3.03 o
   9   2   6       18.06       16.11      3.90 o
  10   2   6      201.02      190.35     13.73 o
  11   2   6       51.87       35.08     12.36 o
  12   2   6      178.07      228.16     25.82 o
  13   2   6       41.31       48.94     17.50 o
  14   2   6      157.39      183.95     25.94 o
   1   3   6     1003.99      854.77     19.69 o
   2   3   6       34.88       38.17      3.19 o
   3   3   6     6455.20     6826.51    128.74 o
   4   3   6      346.41      435.24      8.33 o
   5   3   6        0.50        2.50      2.47 o
   6   3   6      846.76      889.98     13.79 o
   7   3   6      106.93      117.41      6.03 o
   8   3   6       72.94       61.38      5.97 o
   9   3   6        2.89        0.82      4.76 o
  10   3   6      252.16      231.06     17.01 o
  11   3   6      246.71      236.66     24.09 o
  12   3   6        4.05        5.82     13.82 o
  13   3   6        0.01        0.74     14.06 o
   0   4   6      258.90      277.04     12.31 o
   1   4   6     1189.90     1511.69     18.62 o
   2   4   6        1.76        9.18      3.41 o
   3   4   6       85.60       95.37      6.35 o
   4   4   6      296.47      280.07     15.79 o
   5   4   6      540.36      546.38     20.26 o
   6   4   6      105.64      109.49      6.38 o
   7   4   6      291.38      335.45     10.12 o
   8   4   6        5.25       -2.98      3.98 o
   9   4   6        0.93       -2.37      4.53 o
  10   4   6       30.01       43.95     13.27 o
  11   4   6      113.55      110.74     19.70 o
  12   4   6        7.13       -0.78     10.09 o
  13   4   6       10.87        4.37     17.60 o
   1   5   6       42.38       72.84      8.84 o
   2   5   6      138.17      165.97     10.24 o
   3   5   6      385.64      429.99     15.73 o
   4   5   6     2151.21     2126.21     26.25 o
   5   5   6      177.71      221.33      9.31 o
   6   5   6     2324.29     2273.08     68.37 o
   7   5   6        8.58       10.39      5.16 o
   8   5   6       70.68       89.16      8.19 o
   9   5   6       24.90       20.86      9.50 o
  10   5   6      576.20      624.32     34.20 o
  11   5   6        0.05       10.17     13.13 o
  12   5   6      250.44      282.40     30.87 o
   0   6   6      118.53      122.75     11.31 o
   1   6   6       28.21       22.88      6.61 o
   2   6   6      156.39      139.85     13.28 o
   3   6   6      102.30       97.34     11.14 o
   4   6   6      151.90      131.18     15.19 o
   5   6   6       18.66       13.05      3.74 o
   6   6   6       22.92       21.39      4.89 o
   7   6   6       66.52       65.89      7.32 o
   8   6   6        2.82        2.58      5.55 o
   9   6   6        9.44       10.90      7.40 o
  10   6   6        4.97       -0.45      9.23 o
   1   7   6      147.77      176.66     13.16 o
   2   7   6        9.37        4.49      5.78 o
   3   7   6        1.08        5.03      6.35 o
   4   7   6       11.07       11.20      5.26 o
   5   7   6       58.85       71.38     11.11 o
   6   7   6       60.72       51.14      9.63 o
   7   7   6        2.80        1.83      6.06 o
   8   7   6       12.41       11.03      6.62 o
   9   7   6        0.01       -4.42      8.48 o
   0   8   6      138.58      148.18      9.79 o
   1   8   6       55.82       35.77      9.18 o
   2   8   6      154.27      184.21     15.12 o
   3   8   6        3.03       -1.18      7.01 o
   4   8   6       27.76       20.97     10.24 o
   5   8   6        0.36       -5.24      7.95 o
   6   8   6       50.85       46.20      7.47 o
   1   9   6        1.44        5.67      6.47 o
   1   1   7     1103.25     1013.39      9.08 o
   2   1   7      686.14      752.56     14.61 o
   3   1   7     2501.11     2929.14     42.64 o
   4   1   7     3050.92     2979.22     27.80 o
   5   1   7       17.13        4.31      1.84 o
   6   1   7       93.18       61.48      3.95 o
   7   1   7      147.40      158.08      6.51 o
   8   1   7      489.67      461.59     10.80 o
   9   1   7       13.96        7.36      4.09 o
  10   1   7      967.78      890.50     24.81 o
  11   1   7      114.19      101.98     11.65 o
  12   1   7        9.93       -3.44      9.25 o
  13   1   7        0.71       10.10     11.12 o
  14   1   7      143.77      160.54     23.04 o
   0   2   7     1294.63      994.18     22.62 o
   1   2   7      237.00      405.79     10.73 o
   2   2   7        7.18       10.27      2.10 o
   3   2   7      172.47      107.76      4.13 o
   4   2   7       14.36        2.01      2.13 o
   5   2   7       39.30       35.52      3.08 o
   6   2   7      223.46      164.71     26.31 o
   7   2   7      475.42      507.93     10.02 o
   8   2   7        0.86       -0.46      3.14 o
   9   2   7       12.78        9.17      5.47 o
  10   2   7        1.09       -3.79      6.07 o
  11   2   7        3.56       -0.22      7.21 o
  12   2   7        1.81        4.09      7.89 o
  13   2   7       67.25       64.30     11.92 o
  14   2   7        2.21        6.67     15.53 o
   1   3   7      482.65      452.12      9.40 o
   2   3   7        4.31       11.99      2.39 o
   3   3   7       19.72       17.83      3.19 o
   4   3   7     2891.24     2990.06     89.60 o
   5   3   7       83.31       78.65      5.86 o
   6   3   7     1150.36     1134.22     22.23 o
   7   3   7       75.04       73.32      5.03 o
   8   3   7        4.42       -0.59      4.18 o
   9   3   7        0.69        1.68      3.68 o
  10   3   7      912.83      945.36     28.68 o
  11   3   7       15.31       19.60     13.71 o
  12   3   7       83.35       90.80     20.26 o
  13   3   7       26.05       36.71     17.04 o
   1   4   7      261.91      243.29     13.33 o
   2   4   7       66.84       34.01      7.18 o
   3   4   7      106.33      136.18     12.18 o
   4   4   7      792.94      755.04     18.48 o
   5   4   7       30.05       36.16      4.34 o
   6   4   7      255.48      244.06      8.00 o
   7   4   7      248.02      264.20     11.25 o
   8   4   7        1.72       -2.56      4.13 o
   9   4   7      213.67      215.53     13.54 o
  10   4   7       45.64       58.15     11.69 o
  11   4   7       15.11        2.70      7.98 o
  12   4   7       13.77       10.59     11.02 o
  13   4   7       82.52       75.13     21.94 o
   1   5   7       55.99       77.25      9.56 o
   2   5   7      102.05      100.35      9.38 o
   3   5   7      504.12      506.50     17.98 o
   4   5   7       16.58       15.56      6.10 o
   5   5   7      364.86      350.94     10.77 o
   6   5   7      650.79      644.87     29.35 o
   7   5   7       45.85       40.31      7.53 o
   8   5   7       63.13       79.96     11.82 o
   9   5   7        1.11        7.40      8.95 o
  10   5   7       43.21       34.67     10.80 o
  11   5   7       16.00       -3.30     15.11 o
  12   5   7        3.76       11.56     15.95 o
   1   6   7      335.26      360.86     16.81 o
   2   6   7      226.98      242.86     16.33 o
   3   6   7       40.82       56.32      8.74 o
   4   6   7      595.52      623.65     26.60 o
   5   6   7        0.49        2.53      3.41 o
   6   6   7       51.70       52.20      6.12 o
   7   6   7      190.38      209.97     11.34 o
   8   6   7       24.69       11.58      6.41 o
   9   6   7       48.65       45.29      8.76 o
  10   6   7       15.02       14.59      8.17 o
   1   7   7       11.04       10.15      6.77 o
   2   7   7      235.26      222.26     13.77 o
   3   7   7       20.86       25.84      7.65 o
   4   7   7      124.85      112.58     12.71 o
   5   7   7       28.17       24.19      8.90 o
   6   7   7        0.02        3.29      5.99 o
   7   7   7       25.22        5.99      6.51 o
   8   7   7        4.68        6.56     11.62 o
   9   7   7       38.87       45.96      8.59 o
   0   8   7       62.50       45.54     10.22 o
   1   8   7        2.27        0.91      7.27 o
   3   8   7        0.00       -2.39      7.24 o
   4   8   7       21.21       19.58     10.56 o
   5   8   7        1.06        2.18      8.47 o
   6   8   7        4.27        2.59     10.64 o
   1   0   8       35.92       70.00      4.74 o
   2   0   8     5902.62     5596.59    117.98 o
   3   0   8      273.01      351.26     12.83 o
   4   0   8     1666.69     1245.88     31.79 o
   5   0   8      211.66      249.27     11.29 o
   6   0   8      768.42      654.36     13.96 o
   7   0   8       14.70        7.03      4.84 o
   8   0   8      155.17      166.45     10.67 o
   9   0   8       91.78       85.44     10.14 o
  10   0   8      490.28      476.90     27.36 o
  11   0   8      184.11      195.86     20.95 o
  12   0   8       27.76       29.63     14.89 o
  13   0   8        3.45       10.77     11.93 o
  14   0   8       36.87       45.73     15.69 o
   1   1   8      355.12      306.36      9.55 o
   2   1   8     1394.66     1332.34     27.71 o
   3   1   8      364.77      198.28      5.59 o
   4   1   8      688.57      665.94      9.00 o
   5   1   8     1659.40     1897.11     32.88 o
   6   1   8      536.93      462.02      9.38 o
   7   1   8        3.31       -1.89      2.37 o
   8   1   8       61.45       46.55      4.93 o
   9   1   8      433.90      451.49     12.70 o
  10   1   8      160.86      144.33     10.50 o
  11   1   8        3.83        6.92      7.91 o
  12   1   8       28.78       27.85      9.77 o
  13   1   8       14.27       19.53     10.16 o
  14   1   8       38.93       56.66     17.34 o
   0   2   8     1624.34     1810.03     38.68 o
   1   2   8        7.95       43.30      5.24 o
   2   2   8      123.76      144.93      7.54 o
   3   2   8     2213.84     2371.48     55.37 o
   4   2   8      757.68      832.53     16.17 o
   5   2   8     1016.70      955.54     14.57 o
   6   2   8       13.28        7.41      3.35 o
   7   2   8      867.15      832.43     11.59 o
   8   2   8       53.38       62.54      5.87 o
   9   2   8     1025.80      862.31    224.84 o
  10   2   8      138.10      142.74     10.47 o
  11   2   8       43.21       54.64     10.41 o
  12   2   8       12.14        5.29     11.18 o
  13   2   8       12.50       21.37     13.82 o
  14   2   8        0.03       -5.86     13.92 o
   1   3   8      114.69      142.79      3.94 o
   2   3   8     1288.54     1411.38     41.97 o
   3   3   8      151.22      119.53      5.32 o
   4   3   8      916.04      706.14      9.78 o
   5   3   8      647.24      693.97     10.06 o
   6   3   8      347.76      301.47      7.46 o
   7   3   8      976.47     1075.70     18.42 o
   8   3   8      978.90      955.03     15.18 o
   9   3   8       35.32       38.67      6.62 o
  10   3   8      316.97      348.82     26.19 o
  11   3   8       13.88       16.38      8.20 o
  12   3   8       42.58       39.69     17.14 o
  13   3   8       58.65       40.83     17.45 o
   0   4   8     3382.06     3277.66     42.86 o
   1   4   8      544.02      654.79     20.89 o
   2   4   8      822.82      661.41     21.88 o
   3   4   8       12.41        4.40      2.76 o
   4   4   8     3008.35     3141.17     67.85 o
   5   4   8      340.61      328.96     10.90 o
   6   4   8        4.43        3.18      3.92 o
   7   4   8       44.57       48.04      6.06 o
   8   4   8      152.46      137.23      8.83 o
   9   4   8       41.42       46.44     10.12 o
  10   4   8       26.03       13.85      7.46 o
  11   4   8        4.45       -3.39     11.78 o
  12   4   8      170.20      181.49     21.09 o
   1   5   8     1182.04     1242.05     29.60 o
   2   5   8       37.01       25.39      6.65 o
   3   5   8      226.57      229.97     14.01 o
   4   5   8      106.21       96.56      5.80 o
   5   5   8      513.62      502.26     15.19 o
   6   5   8       11.56        6.71     12.91 o
   7   5   8       22.19       26.29      6.25 o
   8   5   8       24.38       14.59      6.60 o
   9   5   8      114.38      127.37     13.55 o
  10   5   8       41.38       30.58      9.24 o
  11   5   8        1.22       -6.51      7.69 o
  12   5   8        5.34       -0.56     16.50 o
   0   6   8       31.55       40.68      8.26 o
   1   6   8       15.28       13.61      7.17 o
   2   6   8      508.07      512.24     22.14 o
   3   6   8      148.95      139.48     12.38 o
   4   6   8      113.83      146.72     16.78 o
   5   6   8        0.01       -0.89      4.89 o
   6   6   8        0.34        2.16      4.31 o
   7   6   8       24.53       28.93      7.60 o
   8   6   8        4.05       -4.08      5.63 o
   9   6   8       39.18       41.05     13.98 o
  10   6   8        0.40       -5.42     10.55 o
   1   7   8        5.25        6.17      6.75 o
   2   7   8       44.48       49.49      8.42 o
   3   7   8       13.58       17.41      7.14 o
   4   7   8      138.61      128.42     13.83 o
   5   7   8        2.88        2.15      4.35 o
   6   7   8      258.64      268.94     13.77 o
   7   7   8       10.26        4.86     10.97 o
   8   7   8       80.29       85.14      8.51 o
   2   8   8        0.27       -2.02      6.33 o
   4   8   8       21.69       27.50     11.15 o
   5   8   8       29.02       32.61     10.59 o
   6   8   8        1.01        0.42      4.61 o
   1   1   9     3018.09     2739.74    236.01 o
   2   1   9      329.37      308.93     33.92 o
   3   1   9      590.70      946.24     35.58 o
   4   1   9      193.91      160.52      5.75 o
   5   1   9     1509.30     1705.86     40.72 o
   6   1   9      811.11      783.55     12.14 o
   7   1   9      218.37      214.47      7.37 o
   8   1   9      272.86      222.75      8.47 o
   9   1   9      809.56      801.85     17.63 o
  10   1   9      278.87      310.86     17.06 o
  11   1   9      176.15      164.72     14.80 o
  12   1   9       71.90       59.55     16.66 o
  13   1   9       62.14       62.28     12.07 o
  14   1   9       18.21       30.25     14.83 o
   0   2   9       65.52       62.48      6.48 o
   1   2   9     1118.47     1337.54     22.91 o
   2   2   9     1532.39     1707.45     53.39 o
   3   2   9      263.17      318.62      9.06 o
   4   2   9      580.29      745.84     11.50 o
   5   2   9       46.44       43.33      3.36 o
   6   2   9      755.06      764.27     11.63 o
   7   2   9      104.96      102.33      5.87 o
   8   2   9      357.40      361.93     10.53 o
   9   2   9      209.67      209.02     12.02 o
  10   2   9      497.19      459.74     19.90 o
  11   2   9        4.83       11.66     10.73 o
  12   2   9      202.80      203.59     24.46 o
  13   2   9        0.14      -10.90     12.60 o
  14   2   9        0.06       13.55     16.68 o
   1   3   9     2423.09     2518.03     45.65 o
   2   3   9      238.98      256.10     10.64 o
   3   3   9       62.00       60.85      4.25 o
   4   3   9      104.36       90.83      5.26 o
   5   3   9        8.96       15.85      3.11 o
   6   3   9      818.09      788.79     25.16 o
   7   3   9      760.50      769.56     15.35 o
   8   3   9      140.99      125.39      7.68 o
   9   3   9      195.43      215.61     12.15 o
  10   3   9      178.75      189.46     17.07 o
  11   3   9        1.71       -2.98     12.24 o
  12   3   9       85.52       83.91     19.16 o
  13   3   9        3.00      -12.31     13.06 o
   1   4   9      353.71      396.69     17.25 o
   2   4   9     1099.49      940.45     12.56 o
   3   4   9      435.14      412.14     10.33 o
   4   4   9       19.53       19.99      4.11 o
   5   4   9      595.25      563.48     12.28 o
   6   4   9       98.73       91.09      5.63 o
   7   4   9       24.21       34.74      4.98 o
   8   4   9       59.13       54.83      8.48 o
   9   4   9      326.77      354.33     13.04 o
  10   4   9       39.70       56.79     14.26 o
  11   4   9       29.94       26.38     15.49 o
  12   4   9        2.14        2.88     10.96 o
   1   5   9       21.33       23.35      7.11 o
   2   5   9       74.53       80.86      7.85 o
   3   5   9       81.18       98.40      8.57 o
   4   5   9       48.11       41.36      4.39 o
   5   5   9        9.47        0.08      4.14 o
   6   5   9       54.10       62.79      7.02 o
   7   5   9        3.54        2.16      5.01 o
   8   5   9       39.73       36.01      7.55 o
   9   5   9      108.23      101.34     18.40 o
  10   5   9        4.96        5.23     11.51 o
  11   5   9        6.11       -1.43     11.33 o
   1   6   9       16.30       17.57      7.09 o
   2   6   9      243.31      219.11     16.66 o
   3   6   9        1.92        5.86      5.82 o
   4   6   9      435.58      388.97     11.13 o
   5   6   9       31.95       37.28      6.25 o
   6   6   9       41.29       39.12      5.92 o
   7   6   9       85.21       86.51     11.23 o
   8   6   9        0.60       -4.45      5.42 o
   9   6   9        1.04        2.41      9.19 o
  10   6   9       14.00       13.31     10.20 o
   1   7   9      118.43      144.15     14.47 o
   2   7   9        2.41       -2.27      5.81 o
   3   7   9        2.81        4.07      7.03 o
   5   7   9      148.23      142.27      8.22 o
   6   7   9       28.87       38.03      6.57 o
   7   7   9        1.67       -0.38      5.03 o
   8   7   9        4.80       -0.75      6.01 o
   0   8   9      269.31      259.54     13.16 o
   1   8   9        4.69        8.01      6.30 o
   2   8   9        2.35        7.35      8.30 o
   3   8   9       39.51       38.61      9.73 o
   4   8   9        4.70       19.48     10.60 o
   5   8   9        0.19       -2.10      9.67 o
   6   8   9       24.59       12.18      6.21 o
   0   0  10     3639.40     3275.71     40.23 o
   1   0  10      591.63      674.54     18.41 o
   2   0  10     2077.25     2149.40     23.64 o
   3   0  10     3613.84     3410.99    263.01 o
   4   0  10      370.75      454.77     13.19 o
   5   0  10      246.12      214.90      8.28 o
   6   0  10      463.83      490.17     12.74 o
   7   0  10     1735.96     1781.17     37.44 o
   8   0  10      392.26      424.47     17.36 o
   9   0  10     1093.68     1115.14     36.46 o
  10   0  10      164.17      152.46     18.76 o
  11   0  10        8.22       -3.93      6.55 o
  12   0  10      209.95      236.95     26.20 o
  13   0  10       89.41      104.43     19.75 o
  14   0  10        2.64        6.80     12.53 o
   1   1  10     2158.79     1887.20     53.53 o
   2   1  10     2615.75     2701.21     23.00 o
   3   1  10      461.09      403.60     57.60 o
   4   1  10     1590.34     1648.60     63.82 o
   5   1  10      826.88     1094.52     20.66 o
   6   1  10       32.02       88.70      5.04 o
   7   1  10      445.25      498.00     10.27 o
   8   1  10     1278.74     1284.63     23.41 o
   9   1  10       95.70      106.13      7.69 o
  10   1  10      190.11      194.99     12.85 o
  11   1  10      282.46      301.06     19.10 o
  12   1  10        0.42       -3.44      6.46 o
  13   1  10        3.68        6.57     11.09 o
  14   1  10       56.44       46.91     16.89 o
   0   2  10     8047.38     8628.77     61.41 o
   1   2  10     1056.45     1219.03     32.36 o
   2   2  10     5428.67     5060.87     56.28 o
   3   2  10     2136.79     2465.48     49.58 o
   4   2  10      749.66      623.02     13.40 o
   5   2  10      507.34      483.77     10.48 o
   6   2  10      475.40      425.70     10.64 o
   7   2  10       55.76       47.86      5.37 o
   8   2  10        4.32        7.39      3.52 o
   9   2  10      315.89      325.55     13.78 o
  10   2  10       50.11       49.18     10.87 o
  11   2  10       32.28       25.54      8.99 o
  12   2  10       93.95       96.72     12.88 o
  13   2  10       45.14       56.24     11.88 o
   1   3  10     1828.51     1603.23     47.11 o
   2   3  10        0.33        0.36      3.07 o
   3   3  10      392.04      349.10      8.21 o
   4   3  10      508.00      496.61     10.86 o
   5   3  10      604.04      571.21      9.90 o
   6   3  10      118.68       98.60      6.14 o
   7   3  10       26.29       19.61      4.62 o
   8   3  10       96.34       90.11      8.03 o
   9   3  10        1.94        1.14      5.59 o
  10   3  10       44.69       48.96     10.23 o
  11   3  10       19.95       23.78     14.02 o
  12   3  10        0.06        1.48     14.99 o
  13   3  10      125.49      125.70     23.52 o
   0   4  10      251.22      262.30     10.63 o
   1   4  10       36.30       48.61      4.76 o
   2   4  10        7.49        9.99      2.60 o
   3   4  10      240.62      196.26      7.75 o
   4   4  10        6.44        5.55      3.46 o
   5   4  10      605.58      624.01     13.52 o
   6   4  10        3.55        6.11      4.20 o
   7   4  10     1074.64     1093.86     17.33 o
   8   4  10        1.33        3.40      4.56 o
   9   4  10       37.82       57.26      9.41 o
  10   4  10        6.05        9.04      9.61 o
  11   4  10       89.62       82.60     11.89 o
  12   4  10        0.78       -9.60      9.41 o
   1   5  10      127.86      155.86     13.10 o
   2   5  10      102.34      104.07      8.13 o
   3   5  10       62.26       57.52      5.31 o
   4   5  10      436.56      389.09     22.74 o
   5   5  10      198.66      188.24      9.62 o
   6   5  10      674.98      643.38     17.11 o
   7   5  10        0.24       -0.78      4.53 o
   8   5  10      266.94      280.51     14.78 o
   9   5  10        0.35       -0.61      6.60 o
  10   5  10      106.60      128.85     14.26 o
  11   5  10        3.71        4.06     15.85 o
   0   6  10      274.21      246.63     10.99 o
   1   6  10        4.29        3.13      3.30 o
   2   6  10       63.37       46.81     10.35 o
   3   6  10       16.51       15.77      6.87 o
   4   6  10       13.68       14.34      5.36 o
   5   6  10      139.18      139.08      8.67 o
   6   6  10       44.56       44.73      6.27 o
   7   6  10       53.59       68.33     11.37 o
   8   6  10       38.86       28.83      7.32 o
   9   6  10       35.04       36.92      8.70 o
  10   6  10        1.89        4.69      8.28 o
   1   7  10      281.15      269.27     10.33 o
   2   7  10       49.69       43.64      8.17 o
   4   7  10       40.77       31.26      6.75 o
   5   7  10       17.10       23.30     11.79 o
   6   7  10       52.82       33.92      7.70 o
   7   7  10       37.75       35.21      8.24 o
   8   7  10        1.87        0.93     11.82 o
   1   8  10        0.11       -2.99      3.98 o
   5   8  10        0.81        5.03      4.22 o
   1   1  11      582.22      476.94     11.96 o
   2   1  11     4273.23     4667.42     33.48 o
   3   1  11      252.87      230.30      6.88 o
   4   1  11       79.79       81.72      4.83 o
   5   1  11       90.22       81.69      5.01 o
   6   1  11      330.91      423.35      9.84 o
   7   1  11       41.72       40.40      4.29 o
   8   1  11     4077.37     4066.92     49.32 o
   9   1  11        0.30       -3.40      5.15 o
  10   1  11       41.59       49.29      7.90 o
  11   1  11        8.16       14.83     11.78 o
  12   1  11       34.49       52.97     10.41 o
  13   1  11        7.76       16.61      9.63 o
  14   1  11      201.34      185.51     24.88 o
   0   2  11        4.45        5.16      3.38 o
   1   2  11       10.16        9.19      3.62 o
   2   2  11      569.78      456.80     13.10 o
   3   2  11      221.82      290.15     15.07 o
   4   2  11      254.75      209.75      7.51 o
   5   2  11      326.46      313.53      9.32 o
   6   2  11        0.03       -1.22      2.80 o
   7   2  11      211.46      191.91      7.70 o
   8   2  11       39.09       32.80      5.35 o
   9   2  11       19.67       14.46      5.13 o
  10   2  11        9.42        8.43      6.09 o
  11   2  11       68.96       65.88     18.18 o
  12   2  11        8.78        8.67     11.51 o
  13   2  11        2.24        8.36     12.00 o
   1   3  11     1190.70     1087.95     36.17 o
   2   3  11       38.58       31.07      3.26 o
   3   3  11     1139.08     1078.23     18.05 o
   4   3  11        0.05        2.86      2.59 o
   5   3  11       88.25       97.12      5.49 o
   6   3  11      625.75      596.56     10.69 o
   7   3  11       24.75       24.48      4.81 o
   8   3  11      222.25      247.23      9.82 o
   9   3  11       32.28       37.67     12.24 o
  10   3  11       26.57       19.05      8.88 o
  11   3  11       66.49       72.69     17.25 o
  12   3  11      165.74      156.67     24.11 o
  13   3  11       23.55       33.89     17.15 o
   0   4  11      249.01      303.02     16.14 o
   1   4  11       98.31      113.55      8.24 o
   2   4  11      324.30      340.18      9.45 o
   3   4  11      137.82      156.20      8.47 o
   4   4  11      444.75      409.73     14.79 o
   5   4  11        4.74        5.44      3.02 o
   6   4  11       25.60       20.02      4.12 o
   7   4  11       15.58       18.12      4.92 o
   8   4  11       56.38       72.58     11.11 o
   9   4  11       58.75       44.68     13.70 o
  10   4  11       45.43       47.14     14.64 o
  11   4  11       51.76       56.11     16.90 o
  12   4  11       22.95        9.04     11.94 o
   1   5  11        3.26       -0.56      3.34 o
   2   5  11       33.70       34.97      4.95 o
   3   5  11        1.15        0.42      4.32 o
   4   5  11        0.51       -4.48      3.69 o
   5   5  11        0.01       -2.78      4.98 o
   6   5  11       27.30       19.01      5.68 o
   7   5  11        0.84        2.52      5.07 o
   8   5  11        0.60       -6.94      5.89 o
   9   5  11        0.11       -6.75      9.24 o
  10   5  11        0.98       -1.29     13.94 o
  11   5  11        0.11       -3.82      8.13 o
   0   6  11      104.81      131.34     13.41 o
   1   6  11       26.47       20.15      8.18 o
   2   6  11      215.22      206.95     17.66 o
   3   6  11       84.65       78.68      7.55 o
   4   6  11       96.28       97.83      8.68 o
   5   6  11      180.35      195.64     12.84 o
   6   6  11        2.17       10.17      5.24 o
   7   6  11      330.37      337.81     14.77 o
   8   6  11        6.90        1.80      6.20 o
   9   6  11       94.80      122.31     18.55 o
  10   6  11        0.48       11.26     12.63 o
   1   7  11        0.73        2.02      4.22 o
   2   7  11       21.72       17.68      4.66 o
   3   7  11        0.21       -1.97      5.55 o
   4   7  11        1.64       -0.71      4.24 o
   5   7  11       12.30        4.01      4.67 o
   6   7  11        0.09       -2.30     10.04 o
   7   7  11        0.52       -3.51     10.75 o
   8   7  11       13.37       12.44      6.18 o
   2   8  11        4.87        0.98      4.10 o
   3   8  11        6.15       -2.61      7.34 o
   4   8  11        3.86        2.00      4.14 o
   5   8  11        0.11       -3.07      5.30 o
   0   0  12    13197.44    14677.15     97.25 o
   1   0  12     1600.01     2469.45     40.23 o
   2   0  12    14112.21    14758.69    245.16 o
   3   0  12     7476.31     8584.02    135.65 o
   4   0  12      124.64      258.47     11.03 o
   5   0  12      538.33      660.05     35.33 o
   6   0  12     1575.04     1464.38     61.07 o
   7   0  12      198.66      191.92     12.31 o
   8   0  12      603.93      635.08     32.37 o
   9   0  12      984.16      957.14     26.18 o
  10   0  12     1021.91     1023.60     36.74 o
  11   0  12      419.48      426.35     29.25 o
  12   0  12        4.07       -5.27      9.70 o
   1   1  12     2375.29     2169.44     77.99 o
   2   1  12       70.04       95.97     11.66 o
   3   1  12      635.22      493.96     16.61 o
   4   1  12       17.41        4.63      2.58 o
   5   1  12        7.88        0.04      2.55 o
   6   1  12     1289.05     1348.55     16.68 o
   7   1  12       17.82       23.67      4.02 o
   8   1  12        0.07       -0.92      4.53 o
   9   1  12       36.39       35.83      7.14 o
  10   1  12       14.05       14.34      6.38 o
  11   1  12       84.21      107.43     10.08 o
  12   1  12       53.98       37.43     13.42 o
  13   1  12       26.72       54.43     16.18 o
   0   2  12       98.27       82.93      9.30 o
   1   2  12     2269.29     2313.66     84.72 o
   2   2  12       78.21       92.90      5.53 o
   3   2  12      642.88      588.42     25.34 o
   4   2  12        4.71        5.68      2.77 o
   5   2  12     2113.59     2118.62     29.76 o
   6   2  12      273.10      224.95     59.87 o
   7   2  12      996.25      888.39     32.13 o
   8   2  12       17.60       13.73      4.46 o
   9   2  12      429.96      431.14     29.61 o
  10   2  12        7.03        6.62      7.50 o
  11   2  12      404.73      478.59     32.25 o
  12   2  12       58.29       74.69     18.43 o
  13   2  12        3.38        4.31     13.69 o
   1   3  12      399.90      415.91      7.73 o
   2   3  12      390.34      456.70      9.15 o
   3   3  12       63.40       93.20      5.91 o
   4   3  12      245.18      233.96      8.12 o
   5   3  12      223.78      225.30      7.71 o
   6   3  12     1014.11     1015.32     16.67 o
   7   3  12      213.35      228.86      9.26 o
   8   3  12      590.41      570.76     16.53 o
   9   3  12       34.71       29.61      8.34 o
  10   3  12      112.75      113.19     18.03 o
  11   3  12        0.61       -4.42     12.00 o
  12   3  12       88.64       80.99     19.69 o
  13   3  12       61.59       62.11     19.75 o
   0   4  12      217.10      166.90     13.41 o
   1   4  12        1.05       -1.58      3.03 o
   2   4  12     1065.98     1002.44     11.55 o
   3   4  12       32.98       28.03      7.62 o
   4   4  12      138.79      111.06      5.97 o
   5   4  12       38.79       36.28      5.12 o
   6   4  12        6.56        3.98      3.95 o
   7   4  12       31.42       30.08      9.08 o
   8   4  12        5.63        5.54      4.90 o
   9   4  12       32.05       20.00      9.73 o
  10   4  12        1.98       -1.60     10.28 o
  11   4  12       28.54       24.12     16.33 o
  12   4  12       19.58       16.80     12.26 o
   1   5  12     1052.04      974.39     21.09 o
   2   5  12        5.28        9.73      7.36 o
   3   5  12     1375.87     1361.06     25.20 o
   4   5  12        2.69        7.36      4.27 o
   5   5  12      138.54      129.10      9.05 o
   6   5  12        1.29        4.52      7.89 o
   7   5  12        7.37        7.56      5.49 o
   8   5  12        0.25        0.75      6.04 o
   9   5  12        6.33       -2.94      8.23 o
  10   5  12        2.83        4.29      7.88 o
  11   5  12       42.99       55.09     17.14 o
   1   6  12        8.93       11.14      4.44 o
   2   6  12       66.44       68.42      6.97 o
   3   6  12       65.67       70.89     11.34 o
   4   6  12       26.05       17.43      5.86 o
   5   6  12      142.83      146.62     11.78 o
   6   6  12        3.84        2.30     10.11 o
   7   6  12        4.53       -1.67      9.65 o
   8   6  12       22.68       26.98      7.61 o
   9   6  12       71.94       69.49     12.54 o
   1   7  12        0.00       -3.05      4.30 o
   2   7  12       73.04       59.71      6.89 o
   4   7  12        0.02        2.23      4.98 o
   5   7  12        1.83        2.27      5.32 o
   6   7  12      138.39      132.53     10.00 o
   7   7  12        3.52        0.32      5.34 o
   8   7  12       27.98       18.95     12.01 o
   0   8  12        0.00        1.88      5.84 o
   1   8  12        1.85       -2.90      5.95 o
   5   8  12       14.88       10.35     11.26 o
   1   1  13      134.87       99.85      8.65 o
   2   1  13      246.46      312.65      9.13 o
   3   1  13     4415.71     4708.23     75.74 o
   4   1  13      312.63      191.62     55.39 o
   5   1  13      199.51      189.36      7.76 o
   6   1  13      560.01      531.51     20.40 o
   7   1  13      409.36      394.65     11.96 o
   8   1  13      223.70      208.81     10.14 o
   9   1  13      649.16      669.45     18.75 o
  10   1  13      215.60      239.96     17.86 o
  11   1  13      246.64      242.92     17.23 o
  12   1  13       32.23       40.53     14.72 o
  13   1  13       53.64       82.84     19.08 o
   0   2  13     1649.64     1643.32     31.58 o
   1   2  13     1220.96     1382.55     66.44 o
   2   2  13      756.62      999.80     42.44 o
   3   2  13      227.89      273.53     10.03 o
   4   2  13      515.52      596.58     24.94 o
   5   2  13       31.37       15.09      6.43 o
   6   2  13      493.13      489.34     11.90 o
   7   2  13      246.99      244.02      9.94 o
   8   2  13      326.90      301.32     16.37 o
   9   2  13       74.82       65.24      9.86 o
  10   2  13      283.27      277.00     14.48 o
  11   2  13       22.52       19.98     12.67 o
  12   2  13       60.13       56.30     11.72 o
  13   2  13        9.76        5.83     11.60 o
   1   3  13       20.57       19.71      3.76 o
   2   3  13       14.07       11.45      3.39 o
   3   3  13      312.48      310.90      9.62 o
   4   3  13        3.09       -1.29      3.28 o
   5   3  13       33.69       28.07      4.18 o
   6   3  13       55.72       52.36      5.61 o
   7   3  13       30.92       33.10      5.05 o
   8   3  13        0.01        2.39      4.63 o
   9   3  13      102.70       88.79     10.87 o
  10   3  13       44.14       46.82     10.14 o
  11   3  13       82.82       80.36     19.02 o
  12   3  13       17.33        9.33     16.29 o
   0   4  13       49.22       41.04      8.59 o
   1   4  13      403.00      407.36     13.87 o
   2   4  13      290.89      286.45      9.08 o
   3   4  13      163.02      170.57      8.60 o
   4   4  13      278.42      296.11     19.29 o
   5   4  13      155.15      170.44      9.57 o
   6   4  13      142.12      136.01      9.58 o
   7   4  13      559.43      560.17     13.98 o
   8   4  13       21.95       11.64      7.07 o
   9   4  13      117.83      139.73     12.60 o
  10   4  13        9.46        3.14     12.16 o
  11   4  13       43.52       64.48     18.67 o
  12   4  13        4.33       -3.63     10.51 o
   1   5  13      267.53      258.97     18.01 o
   2   5  13        5.02        3.17      4.15 o
   3   5  13       35.88       42.46      6.51 o
   4   5  13       86.91       61.18      9.84 o
   5   5  13       44.69       43.05      6.19 o
   6   5  13        1.08        2.71      5.07 o
   7   5  13        2.53        2.39      5.33 o
   8   5  13       41.90       42.44      8.35 o
   9   5  13        3.77       -6.83      6.63 o
  10   5  13        4.14        3.55     12.02 o
  11   5  13       22.86       23.85     18.10 o
   0   6  13        8.66        6.43      5.34 o
   1   6  13        0.68        2.45      4.69 o
   2   6  13       25.29       32.61      9.19 o
   3   6  13       20.29       26.77      8.77 o
   4   6  13       10.21       10.79      8.07 o
   5   6  13       12.61        1.06      9.55 o
   6   6  13        2.05       -2.54      4.96 o
   7   6  13       14.29       20.93      6.77 o
   8   6  13       14.10       18.47     11.67 o
   9   6  13       46.50       47.56      9.62 o
   3   7  13       68.22       85.48     12.17 o
   5   7  13        6.34        3.52     10.23 o
   6   7  13        0.51       -0.10      6.06 o
   7   7  13        6.67        8.20      7.65 o
   1   8  13        1.52        0.85      5.61 o
   2   8  13        3.70        9.16      7.43 o
   3   8  13       21.34       24.10      9.16 o
   4   8  13       10.71       22.72      9.94 o
   0   0  14     1506.62     1442.99     33.62 o
   1   0  14     1204.29     1134.87     28.96 o
   2   0  14       90.57      123.31     12.75 o
   3   0  14     1930.66     1980.03     92.25 o
   4   0  14       41.68       45.19      9.34 o
   5   0  14     2782.11     2665.78     51.60 o
   6   0  14        5.42       -7.36      5.19 o
   7   0  14     1372.63     1237.53     40.39 o
   8   0  14      315.61      296.34     16.14 o
   9   0  14      947.98      991.92     28.30 o
  10   0  14        6.18        5.85     11.50 o
  11   0  14      499.47      531.96     34.67 o
  12   0  14        0.14       23.25     13.08 o
  13   0  14       12.15       15.71     13.97 o
   1   1  14     1883.91     1890.51     32.75 o
   2   1  14      541.12      626.93     12.82 o
   3   1  14      356.32      323.89     16.13 o
   4   1  14      786.64      897.52     14.81 o
   5   1  14        0.22        0.01      3.45 o
   6   1  14       37.05       18.62      3.76 o
   7   1  14      139.13      106.78      7.42 o
   8   1  14      975.56      957.74     23.38 o
   9   1  14      213.48      234.16     13.36 o
  10   1  14      176.22      165.31     11.96 o
  11   1  14      109.14       98.33     12.96 o
  12   1  14        0.28       -3.47      7.94 o
  13   1  14        2.24       16.18     14.11 o
   0   2  14     3628.49     3208.61     44.23 o
   1   2  14      318.74      379.10     13.39 o
   2   2  14       61.24       39.55      4.96 o
   3   2  14      634.55      496.33    178.90 o
   4   2  14     2859.57     2429.68    588.45 o
   5   2  14       13.48        4.97      3.06 o
   6   2  14      249.24      240.01      9.31 o
   7   2  14       37.82       32.06      5.03 o
   8   2  14      118.49      121.97      8.38 o
   9   2  14       25.39       26.63      7.02 o
  10   2  14       52.73       52.53     10.47 o
  11   2  14       10.98       19.57     15.43 o
  12   2  14       68.23       69.45     17.08 o
  13   2  14        1.03       10.23     14.05 o
   1   3  14     2333.76     2446.76     49.55 o
   2   3  14      104.85      125.28      7.61 o
   3   3  14     1535.75     1423.65     46.09 o
   4   3  14       79.80      112.31      8.00 o
   5   3  14      915.14      925.67     22.36 o
   6   3  14        0.91        0.62      4.75 o
   7   3  14      185.26      218.86     11.51 o
   8   3  14       27.15       24.80      6.89 o
   9   3  14       21.60       19.47     11.45 o
  10   3  14        4.51        4.13      7.31 o
  11   3  14       64.76       93.14     19.09 o
  12   3  14        1.81        1.55     14.54 o
   0   4  14        0.50        0.46      6.23 o
   1   4  14        0.07        3.59      4.36 o
   2   4  14      148.62      171.84     10.18 o
   3   4  14      520.84      495.41     14.15 o
   4   4  14        0.29        5.57      4.39 o
   5   4  14     1023.02     1002.10     25.24 o
   6   4  14       49.83       40.87      7.53 o
   7   4  14      199.47      208.67     13.22 o
   8   4  14        4.84        3.12      8.39 o
   9   4  14      256.82      303.26     26.34 o
  10   4  14       25.87       22.73     15.09 o
  11   4  14       90.49      113.34     21.03 o
   1   5  14        0.00        1.03      4.01 o
   2   5  14       30.36       24.10      6.16 o
   3   5  14        1.66        5.70      6.75 o
   4   5  14      314.21      307.77     15.91 o
   5   5  14        0.43        6.02      4.90 o
   6   5  14        0.17        0.62      4.93 o
   7   5  14       24.65       32.33      7.09 o
   8   5  14       60.99       51.20     13.41 o
   9   5  14       24.70       35.00     13.92 o
  10   5  14       59.99       68.57     18.99 o
   1   6  14        0.88        0.23      5.23 o
   4   6  14        8.45       11.31      6.39 o
   5   6  14       37.15       35.69      5.18 o
   6   6  14        9.78       11.10      5.77 o
   7   6  14       72.42       86.12      9.34 o
   8   6  14        6.20        2.59      6.55 o
   9   6  14       22.54       14.29     12.76 o
   1   7  14      203.62      196.04     14.76 o
   2   7  14        3.46        6.23      7.42 o
   3   7  14      227.89      230.38     13.75 o
   4   7  14        6.48        5.26      8.39 o
   5   7  14       16.87       14.19      9.30 o
   6   7  14        5.26        4.60     11.45 o
   7   7  14        5.10        0.02     12.30 o
   2   8  14        0.14       -0.33      5.59 o
   3   8  14        0.95       -2.84      5.53 o
   1   1  15     1341.47     1390.52     77.53 o
   2   1  15        0.94       -2.45      4.56 o
   3   1  15      135.74       90.52      6.67 o
   4   1  15      524.23      565.68     16.85 o
   5   1  15      766.36      779.52     17.22 o
   6   1  15       40.48       42.58      5.39 o
   7   1  15        2.96        2.84      4.38 o
   8   1  15       58.68       54.15      7.53 o
   9   1  15       37.97       37.68      7.85 o
  10   1  15      425.53      470.70     37.06 o
  11   1  15        7.49       10.16      6.77 o
  12   1  15        3.77       13.00      9.06 o
  13   1  15       85.44       79.24     19.57 o
   0   2  15     2156.99     2325.76     30.96 o
   1   2  15        1.62        6.76      3.57 o
   2   2  15      156.40      137.93      7.66 o
   3   2  15      107.87       80.22     35.94 o
   4   2  15      162.37      178.12      9.53 o
   5   2  15      911.45      888.56     18.56 o
   6   2  15      133.98      123.58      7.63 o
   7   2  15        2.39        2.59      5.17 o
   8   2  15        6.25        9.98      6.22 o
   9   2  15       56.31       44.47      8.67 o
  10   2  15        1.21        0.38      7.93 o
  11   2  15      267.15      331.60     33.10 o
  12   2  15        5.97       25.41     15.92 o
   1   3  15      391.92      396.06      9.53 o
   2   3  15      326.36      380.72     11.39 o
   3   3  15      593.39      620.23     13.78 o
   4   3  15      308.82      290.65     17.67 o
   5   3  15        3.60        4.12      5.08 o
   6   3  15      557.21      576.11     18.24 o
   7   3  15      103.31      100.89      8.75 o
   8   3  15      132.22      123.44     12.32 o
   9   3  15       13.74       16.27      9.12 o
  10   3  15      134.73      139.20     20.70 o
  11   3  15       14.15       20.48     16.18 o
  12   3  15       18.59       15.69     16.53 o
   0   4  15      282.00      355.67     16.40 o
   1   4  15      131.92      132.52      6.91 o
   2   4  15      112.45      119.05      6.80 o
   3   4  15       35.61       48.85      7.34 o
   4   4  15       58.00       62.55      8.62 o
   5   4  15      393.68      378.34     22.78 o
   6   4  15      112.93      107.98      8.63 o
   7   4  15        9.90       10.44      8.66 o
   8   4  15        8.60        5.00      6.58 o
   9   4  15        3.28       10.90      8.00 o
  10   4  15       72.32       71.24     11.71 o
  11   4  15       90.84       99.69     20.68 o
   1   5  15       82.62       83.66     10.13 o
   2   5  15       41.23       36.17      7.43 o
   3   5  15       67.93       65.41      6.22 o
   4   5  15        3.60        1.75      7.61 o
   5   5  15      136.91      125.33     12.55 o
   6   5  15        9.73        0.56     10.52 o
   7   5  15       12.66       13.94      6.28 o
   8   5  15       83.98       92.53     13.18 o
   9   5  15        0.29       -4.30      7.38 o
  10   5  15        8.09        8.64      8.95 o
   0   6  15      167.18      161.71     13.08 o
   2   6  15       53.70       57.78     10.13 o
   3   6  15      118.26      124.20     15.16 o
   5   6  15      121.69      120.28     15.34 o
   6   6  15        5.35        2.94     11.24 o
   7   6  15       25.84       41.97     15.13 o
   8   6  15        1.27        1.41     12.49 o
   9   6  15       62.75       80.92     14.49 o
   1   7  15        0.65        1.13      6.09 o
   2   7  15      129.08      110.00     11.76 o
   4   7  15       20.16       17.55      7.36 o
   5   7  15        0.26      -10.56      7.33 o
   6   7  15       59.58       59.43     13.87 o
   7   7  15       28.58       30.68     12.34 o
   0   8  15        1.56        5.63      7.04 o
   1   8  15        2.16        0.87      6.88 o
   1   0  16      714.21      771.50     26.54 o
   2   0  16      753.92      746.71     26.13 o
   3   0  16      134.68      108.72     13.35 o
   4   0  16      580.11      641.56     26.77 o
   5   0  16       13.93        8.89      5.98 o
   6   0  16      485.55      467.18     18.58 o
   7   0  16      317.89      329.90     26.60 o
   8   0  16       37.27       25.33     11.90 o
   9   0  16        0.20       -2.76     11.62 o
  10   0  16       35.43       34.31     14.38 o
  11   0  16      117.30      171.68     21.95 o
  12   0  16        0.09       -0.43     10.78 o
   1   1  16     4201.99     4078.16    107.27 o
   2   1  16       38.66       36.81      5.85 o
   3   1  16      958.25      936.13     17.07 o
   4   1  16      110.78      131.49      7.14 o
   5   1  16      476.96      336.02     46.44 o
   6   1  16      202.53      189.88     11.01 o
   7   1  16       35.45       26.35      7.65 o
   8   1  16        1.82       -5.15      5.37 o
   9   1  16       57.73       65.32      9.02 o
  10   1  16       29.11       25.15      7.28 o
  11   1  16      112.47      131.27     14.49 o
  12   1  16       24.68        8.38     12.38 o
  13   1  16       97.34      116.37     22.59 o
   0   2  16      282.80      322.17     17.48 o
   1   2  16       15.81       12.88      3.79 o
   2   2  16        0.17       -1.37      3.25 o
   3   2  16      881.21      945.23     15.47 o
   4   2  16       57.86       65.37      5.61 o
   5   2  16     1866.38     1838.06     44.38 o
   6   2  16        0.40        0.04      3.93 o
   7   2  16     1638.62     1641.24     42.80 o
   8   2  16        0.18       -0.53      5.14 o
   9   2  16      516.48      535.26     22.05 o
  10   2  16       54.03       32.18     13.44 o
  11   2  16      207.11      218.21     25.07 o
  12   2  16        7.72       13.82      9.66 o
   1   3  16       65.62       62.97      5.87 o
   2   3  16        2.74       -0.17      5.21 o
   3   3  16      188.23      178.47     13.41 o
   4   3  16        7.88        5.08      4.63 o
   5   3  16      230.24      259.22      9.63 o
   6   3  16      396.87      398.66     13.98 o
   7   3  16       32.54       24.58      8.73 o
   8   3  16        1.91       -0.99      7.33 o
   9   3  16       18.03       30.38     10.15 o
  10   3  16      116.27      122.57     13.72 o
  11   3  16       88.08       63.41     19.26 o
  12   3  16       20.95       13.07     15.59 o
   0   4  16      478.40      454.73     11.83 o
   1   4  16       98.25      107.63      5.98 o
   2   4  16      283.17      322.38     13.24 o
   3   4  16       24.69       13.43      5.74 o
   4   4  16      131.69      121.75     14.59 o
   5   4  16      556.41      587.67     26.54 o
   6   4  16       79.34       68.57      9.08 o
   7   4  16      123.87      128.59      7.90 o
   8   4  16       73.12       63.75     14.88 o
   9   4  16        3.43        3.86     10.75 o
  10   4  16        1.47       -9.09     11.66 o
  11   4  16       59.90       48.30     18.83 o
   1   5  16      619.32      607.77     22.20 o
   2   5  16       58.17       51.71      9.16 o
   3   5  16      806.07      894.60     21.15 o
   4   5  16       55.69       53.48     10.53 o
   5   5  16       40.87       46.81      9.56 o
   6   5  16       39.92       51.34      8.17 o
   7   5  16       27.65       40.31     14.92 o
   8   5  16       59.99       61.30     12.02 o
   9   5  16        2.12       19.69     13.16 o
  10   5  16       32.04       25.69     14.08 o
   1   6  16        8.72       -0.86      6.74 o
   2   6  16        2.11       -0.32      6.30 o
   3   6  16       65.06       61.68      9.60 o
   4   6  16        6.75       13.16      8.92 o
   5   6  16       58.91       74.73      8.57 o
   6   6  16       11.38        8.44      9.70 o
   7   6  16       59.13       63.91      8.99 o
   8   6  16        0.24       -4.08     10.11 o
   3   7  16       16.65       31.07     10.12 o
   5   7  16        2.47        3.82      8.98 o
   6   7  16       15.94       13.88     11.00 o
   1   8  16       37.44       28.82      8.69 o
   1   1  17     1767.80     1959.29    118.98 o
   2   1  17      148.86      154.34     11.16 o
   3   1  17      275.63      277.58     35.14 o
   4   1  17       25.76       24.74      5.19 o
   5   1  17      511.07      477.00     27.67 o
   6   1  17      155.63      170.68     10.98 o
   7   1  17       25.33       21.27      6.29 o
   8   1  17      128.28      129.42     10.13 o
   9   1  17       19.01        6.45      8.54 o
  10   1  17       22.04       23.83      9.33 o
  11   1  17        0.12        0.25      9.48 o
  12   1  17       56.15       63.57     12.54 o
   0   2  17       83.18      112.07     12.31 o
   1   2  17        0.64        2.26      4.03 o
   2   2  17       33.79       41.81      6.18 o
   3   2  17       83.19       72.76      6.37 o
   4   2  17        9.86        3.49      4.86 o
   5   2  17      228.58      225.58      9.65 o
   6   2  17       67.34       58.19      9.85 o
   7   2  17       91.79       96.29      8.79 o
   8   2  17       15.61       17.20      7.86 o
   9   2  17       37.02       51.34      9.85 o
  10   2  17        0.01        0.39      8.09 o
  11   2  17       64.37       61.07     12.58 o
  12   2  17        0.05       -1.88     12.41 o
   1   3  17       59.36       61.52      5.88 o
   2   3  17       26.63       18.66      5.13 o
   3   3  17       16.51       20.14      4.45 o
   4   3  17       45.99       31.19      5.54 o
   5   3  17       79.45       77.38      9.99 o
   6   3  17        2.41       -1.69      6.13 o
   7   3  17       18.20       28.54      6.82 o
   8   3  17        1.80        1.01      7.71 o
   9   3  17       58.03       59.88     11.37 o
  10   3  17        5.08        2.50     10.73 o
  11   3  17        7.54       -1.73     14.81 o
   0   4  17       55.08       52.35      6.37 o
   1   4  17       41.38       42.55      4.40 o
   2   4  17      401.99      421.01     18.09 o
   3   4  17      138.91      146.35      7.46 o
   4   4  17      232.43      217.91     19.01 o
   5   4  17      120.70      144.41     17.13 o
   6   4  17       42.45       37.86      7.79 o
   7   4  17      107.36      112.46     12.55 o
   8   4  17       10.04        9.45      8.11 o
   9   4  17      111.11      126.83     20.28 o
  10   4  17       38.38       32.06     15.88 o
  11   4  17       21.79       10.28     16.38 o
   1   5  17       30.55       32.57      8.71 o
   2   5  17        2.24        0.83      6.54 o
   3   5  17        4.90       10.45      5.23 o
   4   5  17      181.61      216.87     16.79 o
   5   5  17       73.14       67.27     11.07 o
   6   5  17        0.91        8.13     11.86 o
   7   5  17       86.67       76.21     14.92 o
   8   5  17       32.06       38.29     11.20 o
   9   5  17       31.54       46.71     16.87 o
   1   6  17       46.89       32.02      8.54 o
   4   6  17       55.00       56.29      9.89 o
   5   6  17        0.42        4.12      6.98 o
   6   6  17       96.92       84.23      8.83 o
   7   6  17        0.21        2.86     13.34 o
   8   6  17       35.91       30.42     14.57 o
   1   7  17       19.43       24.54      9.10 o
   2   7  17       20.80       27.06      9.61 o
   3   7  17        1.07        3.26      6.20 o
   4   7  17        0.10        1.60      8.24 o
   5   7  17        8.62        3.58      9.09 o
   6   7  17        9.02       17.28     11.39 o
   1   0  18      255.13      292.01     19.90 o
   2   0  18      353.25      427.20     22.87 o
   3   0  18     1438.47     1434.36     38.72 o
   4   0  18      154.95      148.70     11.48 o
   5   0  18     1652.51     1648.20     31.09 o
   6   0  18       14.99        9.89      6.96 o
   7   0  18     2247.42     2175.48     39.09 o
   8   0  18       25.78       16.94     12.83 o
   9   0  18     1050.30     1058.21     44.20 o
  10   0  18        2.57       -8.80      6.58 o
  11   0  18      233.53      287.35     27.11 o
  12   0  18       13.85       11.13     12.70 o
   1   1  18      247.06      327.98     14.39 o
   2   1  18        9.66       12.20      8.39 o
   3   1  18       58.28       49.58      7.33 o
   4   1  18       43.26       35.29      5.21 o
   5   1  18      459.76      456.19     21.70 o
   6   1  18        0.03        2.43      3.91 o
   7   1  18       20.08       17.58      6.28 o
   8   1  18       11.30       14.96      6.68 o
   9   1  18       86.89       94.51      9.64 o
  10   1  18        3.00        4.33      8.89 o
  11   1  18       11.09       19.54      7.58 o
  12   1  18        0.58        1.08     12.66 o
   0   2  18        0.25        1.24      4.12 o
   1   2  18       26.76       23.56      4.82 o
   2   2  18      108.78      128.37     10.08 o
   3   2  18       46.92       47.57      7.31 o
   4   2  18       33.57       30.24      5.60 o
   5   2  18       42.53       48.85      6.92 o
   6   2  18        0.09       -1.30      5.33 o
   7   2  18        1.32        3.49      5.91 o
   8   2  18       23.17       26.21      7.53 o
   9   2  18       45.78       33.45      9.95 o
  10   2  18       80.83       65.25     12.13 o
  11   2  18       10.38        8.68      9.51 o
  12   2  18       19.60       18.48     16.83 o
   1   3  18     1462.18     1537.55     39.89 o
   2   3  18      198.04      191.83     10.78 o
   3   3  18     1109.03     1067.13     89.97 o
   4   3  18       16.84       17.54      6.73 o
   5   3  18      797.93      801.45     42.00 o
   6   3  18       48.26       36.82      9.16 o
   7   3  18        0.08        4.69      6.95 o
   8   3  18       15.97       16.34      8.32 o
   9   3  18       28.84       25.84      9.99 o
  10   3  18        0.20       -3.61      8.07 o
  11   3  18       17.96       45.54     18.38 o
   0   4  18      382.31      337.81     18.73 o
   1   4  18       63.83       60.96      7.90 o
   2   4  18      377.81      421.27     25.27 o
   3   4  18      358.54      364.47     11.33 o
   4   4  18       34.08       38.94      5.55 o
   5   4  18      136.29      148.85     11.70 o
   6   4  18       23.51       17.89      7.12 o
   7   4  18       70.12      103.31     12.63 o
   8   4  18        0.41        8.10     11.25 o
   9   4  18      240.44      238.77     16.90 o
  10   4  18        0.36       -7.09     14.77 o
   1   5  18       25.17       27.03      9.37 o
   2   5  18       95.78       95.70      7.50 o
   3   5  18       70.14       70.50     12.03 o
   4   5  18       59.37       60.49     12.16 o
   5   5  18        1.08        4.93      7.33 o
   6   5  18        0.44       -4.31      8.41 o
   7   5  18      127.36      140.89     10.65 o
   8   5  18        1.07       -4.75     11.19 o
   9   5  18        7.80       -0.87      7.89 o
   0   6  18       30.78       27.67      8.90 o
   2   6  18       11.61        8.78      8.32 o
   3   6  18       12.29       12.38      8.81 o
   5   6  18       67.38       87.71     10.15 o
   6   6  18        8.56        3.68     12.66 o
   7   6  18        2.41       12.26     10.95 o
   1   7  18      145.25      172.62     15.36 o
   2   7  18        2.54        3.62      7.06 o
   4   7  18       23.03       23.40      9.09 o
   5   7  18       37.21       36.89     12.27 o
   1   1  19      573.53      577.13     18.15 o
   2   1  19       90.50      103.02      9.62 o
   3   1  19     1359.76     1379.15     27.93 o
   4   1  19      219.69      197.61     13.45 o
   5   1  19       16.61       16.34      5.66 o
   6   1  19       17.77       23.77      5.96 o
   7   1  19       42.92       58.80     10.51 o
   8   1  19       26.68       24.64      7.13 o
   9   1  19       11.86        4.16      7.79 o
  10   1  19       10.09        7.36      6.47 o
  11   1  19       59.00       57.05     16.56 o
  12   1  19       28.50       44.49     17.88 o
   0   2  19        2.26        2.20      7.31 o
   1   2  19      330.79      368.97     41.27 o
   2   2  19       49.26       44.89      8.06 o
   3   2  19        2.25       -0.94      4.83 o
   4   2  19       18.53       22.24      5.32 o
   5   2  19       41.86       39.65      6.51 o
   6   2  19        0.26        1.14      5.40 o
   7   2  19      335.04      339.14     18.00 o
   8   2  19       17.25       15.95      8.99 o
   9   2  19       25.05       34.38     10.09 o
  10   2  19        0.07        1.25     12.66 o
  11   2  19       25.72       39.96     16.08 o
   1   3  19       98.32       77.97     35.89 o
   2   3  19       15.63        9.42      4.47 o
   3   3  19       13.31       20.60      6.90 o
   4   3  19      432.69      432.16     38.50 o
   5   3  19       51.82       41.59      7.81 o
   6   3  19       12.19       18.10      8.61 o
   7   3  19       10.92       11.67      7.66 o
   8   3  19       12.18       24.20     13.90 o
   9   3  19        3.45        0.92      8.96 o
  10   3  19       16.34       10.08     13.61 o
  11   3  19       13.17       40.04     18.53 o
   0   4  19       12.77        9.10      8.25 o
   1   4  19      457.83      451.71     12.14 o
   2   4  19        0.09       -3.09      5.50 o
   3   4  19        8.13        8.49      4.98 o
   4   4  19        1.34        3.62      6.45 o
   5   4  19       11.25        8.67     11.79 o
   6   4  19        2.11        5.24      9.86 o
   7   4  19      279.61      300.65     18.67 o
   8   4  19        8.22        5.86      7.59 o
   9   4  19        9.58       30.20     14.92 o
  10   4  19        9.85       -0.10     15.00 o
   1   5  19       45.44       46.04      9.37 o
   2   5  19      227.47      208.06     18.32 o
   3   5  19       59.10       85.01      8.26 o
   4   5  19       60.50       37.95      6.14 o
   5   5  19        0.05       -4.44      8.03 o
   6   5  19       51.77       41.54      7.14 o
   7   5  19        1.80       -0.38     10.33 o
   8   5  19        5.94        9.85     12.24 o
   9   5  19        5.04        5.96     12.93 o
   1   6  19       26.90       26.14      9.70 o
   2   6  19       90.32      113.67     13.75 o
   3   6  19        5.92        2.91      7.46 o
   4   6  19       11.88        8.35      9.22 o
   5   6  19        1.36        0.09      8.03 o
   6   6  19        4.70        7.25      9.89 o
   7   6  19       36.78       47.73      9.37 o
   3   7  19       44.23       32.89     10.94 o
   0   0  20      255.61      253.86     19.29 o
   4   0  20       20.04       14.40     10.52 o
   5   0  20        8.33        3.74      9.77 o
   6   0  20        0.57      -12.50      9.25 o
   7   0  20       11.27       18.24     12.28 o
   8   0  20       44.03       27.70      9.26 o
   9   0  20       61.47       43.28      9.93 o
  10   0  20       20.01       24.72     13.92 o
  11   0  20        2.01        2.16     11.05 o
  12   0  20       20.11       30.93     15.55 o
   1   1  20      677.49      723.64     70.56 o
   2   1  20       14.25        8.57      6.43 o
   3   1  20      837.78      875.68     24.30 o
   4   1  20      129.69      118.05      8.54 o
   5   1  20       99.87       94.61      8.22 o
   6   1  20      182.85      176.50     14.04 o
   7   1  20       50.92       53.97      7.91 o
   8   1  20       40.99       36.37      7.67 o
   9   1  20       14.31       15.36      9.47 o
  10   1  20        6.18        0.57      8.10 o
  11   1  20       51.99       42.65     11.52 o
   0   2  20       37.18       56.49     11.86 o
   1   2  20     1181.86      949.38    216.80 o
   2   2  20      231.22      247.81     12.07 o
   3   2  20       82.79       93.11     10.24 o
   4   2  20       22.18       21.39      7.04 o
   5   2  20      360.81      381.17     33.62 o
   6   2  20       21.36       24.31      8.08 o
   7   2  20      962.66      999.89     42.73 o
   8   2  20        4.95        1.64      8.45 o
   9   2  20      161.98      246.05     27.63 o
  10   2  20        4.12        0.59      9.67 o
  11   2  20       79.10       83.03     13.98 o
   1   3  20       19.14       15.83      8.96 o
   2   3  20      375.30      345.33     22.58 o
   3   3  20       10.57        7.71     10.45 o
   4   3  20      433.66      363.19     24.97 o
   5   3  20       37.08       20.10     10.32 o
   6   3  20        9.47       12.78      8.25 o
   7   3  20        0.05        2.15     11.99 o
   8   3  20       12.49       19.36     11.45 o
   9   3  20       34.81       35.26     10.17 o
  10   3  20        1.59      -12.53     13.92 o
   0   4  20       14.45       10.09      5.83 o
   1   4  20      151.76      170.75     16.02 o
   2   4  20       16.49       13.73      6.46 o
   3   4  20       20.90       23.21      6.92 o
   4   4  20        1.96       -8.38      9.63 o
   5   4  20      132.28      125.46     10.98 o
   6   4  20        0.99        0.25      8.69 o
   7   4  20        5.12        3.25     11.70 o
   8   4  20        0.07       -5.32     10.69 o
   9   4  20        1.11       -1.11     14.15 o
  10   4  20        0.07       -5.26     15.71 o
   1   5  20      178.49      214.85     17.21 o
   2   5  20        2.67        6.71     10.15 o
   3   5  20      433.76      466.44     25.00 o
   4   5  20       14.34       11.29      6.99 o
   5   5  20       11.42       33.99     13.35 o
   6   5  20       46.91       45.30     10.12 o
   7   5  20       23.73       17.99     14.05 o
   8   5  20        1.90        5.34     12.62 o
   1   6  20       40.71       30.26      9.75 o
   4   6  20        4.17        4.81      8.32 o
   5   6  20       26.79       33.77      9.76 o
   6   6  20       15.21        7.74      6.94 o
   1   7  20        4.70       11.59      8.81 o
   2   7  20        5.39        0.42      7.84 o
   3   7  20        1.58       -1.88      7.67 o
   1   1  21      681.61      653.28     28.96 o
   2   1  21       13.60       -5.16      8.71 o
   3   1  21       27.48       35.83      7.67 o
   4   1  21        0.10       -0.58      8.53 o
   5   1  21      430.82      436.98     29.02 o
   6   1  21        0.54       -0.38      5.72 o
   7   1  21        7.93       18.54      6.85 o
   8   1  21        3.68        0.04      7.53 o
   9   1  21        0.71       -2.01      5.67 o
  10   1  21       13.74       23.43     10.34 o
  11   1  21       10.07        8.11     12.78 o
   0   2  21      435.26      453.50     24.94 o
   1   2  21      257.83      249.38     22.71 o
   2   2  21      450.92      420.64     24.73 o
   3   2  21      119.81      112.18     10.35 o
   4   2  21       79.52       62.31     14.31 o
   5   2  21      207.96      194.58     14.31 o
   6   2  21      144.13      129.99     12.10 o
   7   2  21        0.13        1.63      5.95 o
   8   2  21       14.80        2.54      8.52 o
   9   2  21       95.11       68.90     17.12 o
  10   2  21        6.43       -6.14      7.93 o
  11   2  21       12.92       29.45     11.18 o
   1   3  21      350.52      340.61     21.50 o
   2   3  21       20.01       28.31      7.75 o
   3   3  21        0.92        4.58      6.62 o
   4   3  21        0.91        1.92      6.78 o
   5   3  21       49.99       54.85     10.65 o
   6   3  21        1.80       11.06     10.31 o
   7   3  21        0.01        6.28      8.25 o
   8   3  21        0.14       -1.02      7.41 o
   9   3  21        3.62        8.10      9.00 o
  10   3  21       11.69       18.28     10.46 o
   0   4  21      144.66      144.22     16.02 o
   1   4  21        2.84       -4.46      5.44 o
   2   4  21        1.50       -2.67      5.14 o
   3   4  21       24.54       38.65     11.13 o
   4   4  21        7.48        6.24      6.76 o
   5   4  21       48.18       42.69     12.72 o
   6   4  21       25.38       21.93     12.92 o
   7   4  21       30.74       37.91      9.46 o
   8   4  21        6.97       -1.05      7.66 o
   9   4  21       39.50       56.32     12.88 o
   1   5  21       23.93       14.81      6.94 o
   2   5  21        4.51        1.67      5.68 o
   3   5  21       10.13       10.07      6.05 o
   4   5  21        2.51       12.15     11.21 o
   5   5  21        2.15        0.18      6.67 o
   6   5  21       32.74       34.15     15.18 o
   7   5  21        0.30       -4.05     12.71 o
   8   5  21       17.29       17.97     13.49 o
   0   6  21       25.00        3.88      8.26 o
   2   6  21        7.16       -1.71      8.02 o
   3   6  21       20.95       31.18     11.18 o
   5   6  21        3.22       -1.49      8.60 o
   6   6  21        0.29       -0.95      8.87 o
   1   7  21        0.00       -1.70      7.79 o
   2   7  21        7.43        5.55      8.59 o
   1   0  22       10.66       21.44     10.79 o
   2   0  22     1090.48     1018.36     36.59 o
   3   0  22      496.00      547.58     28.96 o
   5   0  22      376.91      393.72     27.01 o
   6   0  22      524.50      491.03     30.50 o
   7   0  22      238.48      344.45     19.21 o
   8   0  22      186.21      142.19     21.04 o
   9   0  22      363.82      384.37     30.77 o
  10   0  22        3.45        1.14     10.79 o
  11   0  22       25.72       54.78     16.61 o
   1   1  22      504.38      505.42     27.53 o
   2   1  22       50.15       48.73     12.28 o
   3   1  22      169.79      182.86     20.57 o
   4   1  22       15.43       19.28      7.54 o
   5   1  22       14.74        9.33      7.38 o
   6   1  22       98.11       87.42      9.20 o
   7   1  22        1.24       -0.18      6.82 o
   8   1  22       69.50       71.93     11.91 o
   9   1  22        0.18       -5.23      7.83 o
  10   1  22        1.37       -6.26      8.55 o
  11   1  22        7.34       12.55     15.82 o
   1   2  22       51.97       39.71     11.38 o
   2   2  22      327.59      293.32     22.20 o
   3   2  22        2.95       -7.50      8.15 o
   4   2  22       33.85       23.43      8.14 o
   5   2  22        0.07       -6.95      6.28 o
   6   2  22       50.01       26.43     12.35 o
   7   2  22       18.86        5.15      7.26 o
   8   2  22        0.05        7.70      8.27 o
   9   2  22        0.33       -8.82      8.03 o
  10   2  22        4.08        5.10     12.58 o
   2   3  22       83.94       70.61     13.08 o
   3   3  22      270.71      285.62     21.52 o
   4   3  22      113.85      121.68     16.67 o
   5   3  22       60.00       60.59     15.33 o
   6   3  22       33.01       26.60     13.82 o
   7   3  22        7.45       -1.39     10.58 o
   8   3  22        0.59       -1.25     11.87 o
   9   3  22        3.07        9.61     14.38 o
  10   3  22       15.05       29.10     15.62 o
   0   4  22        3.78        0.80      7.48 o
   1   4  22        1.46       -1.99      5.82 o
   2   4  22       64.60       65.19      9.02 o
   3   4  22       54.50       43.98     13.49 o
   4   4  22      120.55      123.92     16.68 o
   5   4  22      122.49      150.81     19.03 o
   6   4  22        7.00       -0.94      7.36 o
   7   4  22       49.79       92.57     17.70 o
   8   4  22        1.23       -5.12     10.82 o
   9   4  22       37.26       39.53     17.89 o
   1   5  22       18.38       15.78      6.65 o
   2   5  22       16.92       17.13      6.49 o
   3   5  22        7.50        0.52      6.11 o
   4   5  22        6.84        4.28      6.26 o
   5   5  22        2.68        7.25     10.23 o
   6   5  22        3.00       -3.31     12.80 o
   7   5  22       23.55       18.57     14.51 o
   1   6  22        4.94        4.69      8.85 o
   2   6  22        1.58       -9.84      6.56 o
   3   6  22        8.26        3.47      8.32 o
   4   6  22        0.42       -9.75      8.38 o
   5   6  22       16.46       29.27     10.21 o
   1   1  23       42.22       51.58      8.88 o
   2   1  23      186.19      205.61     14.53 o
   3   1  23      747.20      759.28     23.90 o
   4   1  23      218.41      189.01     20.51 o
   5   1  23        0.48       -0.16     10.69 o
   6   1  23       10.71        3.94      8.12 o
   7   1  23       52.20       53.95     10.24 o
   8   1  23        0.00        0.26      5.92 o
   9   1  23        1.56      -12.82      8.55 o
  10   1  23        0.06       -5.72      7.89 o
   0   2  23        2.04       -6.22      8.24 o
   1   2  23        0.65       -1.71      8.58 o
   2   2  23       52.72       42.88     11.29 o
   4   2  23        0.07       -1.74      9.31 o
   5   2  23        3.54        4.15     10.96 o
   6   2  23        1.21       -3.69      7.01 o
   7   2  23       11.38        5.17      7.76 o
   8   2  23        5.24        0.86      7.74 o
   9   2  23        8.29       19.98     10.59 o
  10   2  23        1.57       -9.42      8.51 o
   1   3  23      218.38      247.44     20.54 o
   2   3  23        9.56        4.88     11.07 o
   3   3  23        0.93        3.66     10.85 o
   4   3  23        0.86        2.08     11.94 o
   5   3  23       35.72       24.71      8.69 o
   6   3  23       39.08       39.87     10.26 o
   7   3  23        9.12       19.57      9.84 o
   8   3  23        0.11       -5.86      7.62 o
   9   3  23        7.01        2.35      8.62 o
   0   4  23        1.06        7.16      8.52 o
   1   4  23       21.15        8.17     11.63 o
   2   4  23        2.54       -0.15      8.29 o
   3   4  23       22.64       18.81      7.64 o
   4   4  23        4.92       -0.67     11.16 o
   5   4  23       39.81       44.83      9.32 o
   6   4  23        0.00       -1.46      9.71 o
   7   4  23       35.24       38.52     15.95 o
   8   4  23        8.63       16.93     14.58 o
   1   5  23        8.77       12.41      6.08 o
   2   5  23        5.51       -3.90     10.24 o
   3   5  23        2.53       -6.97     10.57 o
   4   5  23        0.00       -2.76      6.37 o
   5   5  23       12.65        7.43     13.26 o
   6   5  23        3.22       -0.78      7.36 o
   7   5  23        0.01       -0.56     14.29 o
   1   6  23        5.34        3.70      8.44 o
   4   6  23        5.47        4.18      9.32 o
   0   0  24      197.89      197.83     20.97 o
   1   0  24     1528.50     1467.81     45.74 o
   2   0  24       20.66       10.58     10.70 o
   3   0  24        5.95        3.32     10.11 o
   4   0  24       40.72       29.07     13.16 o
   6   0  24        7.18       -8.84      8.79 o
   7   0  24       35.91       24.21     14.02 o
   8   0  24       21.08       34.45     14.15 o
   9   0  24       12.99       15.28     15.07 o
  10   0  24        1.66        8.69     11.84 o
   1   1  24       69.26       81.97     15.44 o
   2   1  24      356.66      352.12     24.91 o
   3   1  24      160.30      144.68     17.88 o
   4   1  24       99.97       62.75     14.60 o
   5   1  24        0.91       -0.45     10.89 o
   6   1  24        9.75       14.12     10.72 o
   7   1  24       16.93       15.74      8.17 o
   8   1  24        1.60        6.10      8.63 o
   9   1  24        3.49       14.51      9.52 o
  10   1  24        0.12       -3.72     11.02 o
   3   2  24      308.30      350.54     26.02 o
   4   2  24        0.10        4.70     11.42 o
   5   2  24      164.36      195.63     22.28 o
   6   2  24        0.89        3.86     12.20 o
   7   2  24       37.30       49.01     13.77 o
   8   2  24       17.30        9.10     13.04 o
   9   2  24       81.68       90.68     19.14 o
   1   3  24        4.09        4.18      8.98 o
   2   3  24        4.67       -0.48      7.10 o
   3   3  24       10.84       11.53      7.74 o
   4   3  24      165.98      152.09     13.54 o
   5   3  24       16.22       -1.22     10.66 o
   6   3  24       11.24       12.98     12.54 o
   7   3  24       12.74       19.90     14.18 o
   8   3  24        0.03        4.94     11.26 o
   9   3  24        0.10       10.43     10.31 o
   0   4  24       28.87       12.32      9.26 o
   1   4  24       30.36       15.74      7.54 o
   2   4  24       13.17        6.18     11.79 o
   3   4  24        4.88        3.02      9.23 o
   4   4  24        0.03       -3.88      6.82 o
   5   4  24        0.04        6.66     11.19 o
   6   4  24       14.90       13.18     14.03 o
   7   4  24        0.73        1.38      8.11 o
   8   4  24        1.45        5.23     15.60 o
   1   5  24      174.55      211.33     20.04 o
   2   5  24        0.04       -5.79      6.20 o
   3   5  24       57.54       61.08      9.07 o
   4   5  24        0.62       -9.26     11.14 o
   5   5  24       63.26       83.23     11.14 o
   6   5  24       13.70       14.61     12.73 o
   0   6  24       12.09        3.73      9.21 o
   2   6  24        4.66        2.00      9.41 o
   3   6  24        3.83        0.08      9.86 o
   1   1  25       40.44       41.34     13.07 o
   2   1  25        1.39       -2.61     10.11 o
   5   1  25        5.40        9.24     11.75 o
   6   1  25       12.31       10.22     11.04 o
   7   1  25        7.67       10.66      8.11 o
   8   1  25        1.54       -5.03      9.25 o
   9   1  25        1.98        1.39      8.52 o
   1   2  25      271.23      232.13     22.48 o
   2   2  25        4.90        7.83     10.65 o
   3   2  25        5.42        3.92      9.69 o
   4   2  25       54.61       49.36     10.69 o
   5   2  25       51.13       49.76     10.47 o
   6   2  25        0.94       -5.68      7.77 o
   7   2  25       12.43       10.12     13.99 o
   8   2  25       16.23       -5.74     13.58 o
   9   2  25        5.94        8.10      9.40 o
   2   3  25       43.16       24.66     11.40 o
   3   3  25      107.88      112.04     16.81 o
   4   3  25       11.50        0.27     10.27 o
   5   3  25       18.86       30.11     14.62 o
   6   3  25       18.59       13.52     13.00 o
   7   3  25        0.76        3.93     12.87 o
   8   3  25        3.06        4.96     11.11 o
   0   4  25       44.46       23.64     10.73 o
   1   4  25        0.18        2.78      7.23 o
   2   4  25        0.01       -1.05      6.96 o
   3   4  25       42.66       52.75     14.86 o
   4   4  25        0.41       -1.30     10.10 o
   5   4  25        8.55        8.95     13.30 o
   6   4  25        3.20        1.69      8.05 o
   7   4  25        5.67       14.14     13.08 o
   1   5  25        4.51       10.04      7.55 o
   2   5  25        1.53        1.52      7.05 o
   3   5  25       18.04        9.70      7.32 o
   4   5  25        7.69        2.29      7.31 o
   5   5  25        2.09       -7.11     11.00 o
   1   6  25        2.59       15.83     10.49 o
   2   6  25        6.57       -4.09      8.88 o
   6   0  26        0.00      -12.19      9.36 o
   7   0  26       39.57       95.33     17.64 o
   8   0  26        9.92       11.98     13.10 o
   9   0  26       56.83       47.38     17.53 o
   1   1  26       85.39      114.41     17.59 o
   2   1  26        5.90        1.17     11.01 o
   3   1  26        5.11        5.76     10.88 o
   4   1  26       59.14       44.08     15.09 o
   5   1  26       32.78       25.21     12.71 o
   6   1  26        1.61       12.89     12.35 o
   7   1  26        0.26        2.65     10.30 o
   8   1  26        2.50        1.41      8.45 o
   9   1  26       11.77       11.46     10.01 o
   0   2  26      787.27      737.10     35.49 o
   1   2  26       26.28       25.54     11.80 o
   2   2  26       24.27       14.66     10.96 o
   4   2  26        3.35       13.35     12.53 o
   5   2  26        0.37      -10.20     11.02 o
   6   2  26       15.70       12.34     11.71 o
   7   2  26        5.08        6.70     14.94 o
   8   2  26        9.44       -1.11     15.61 o
   1   3  26       27.62       46.79     13.75 o
   2   3  26        1.31       -2.49     11.61 o
   3   3  26      205.03      285.76     25.92 o
   4   3  26       16.74        6.11     12.90 o
   5   3  26        2.30        1.75      8.07 o
   6   3  26        8.87        2.13      8.50 o
   7   3  26        1.41      -12.89     13.79 o
   8   3  26        8.92       17.64     13.16 o
   0   4  26        0.09        4.99      9.78 o
   1   4  26       51.92       57.77     15.22 o
   2   4  26       15.84       22.90     12.02 o
   3   4  26        5.50       14.87      8.57 o
   4   4  26        6.43       15.04     13.79 o
   5   4  26       50.87       79.56     11.98 o
   6   4  26        2.84        3.27     12.72 o
   1   5  26        0.21        2.29      7.18 o
   2   5  26        0.49       -3.56     11.87 o
   3   5  26       39.15       36.69     14.82 o
   4   5  26       42.01       52.17     14.96 o
   3   1  27      112.59      128.31     19.32 o
   6   1  27       15.14       10.75     13.02 o
   7   1  27        1.04       -4.17      7.53 o
   8   1  27        0.70        0.88     13.70 o
   3   2  27        5.31        7.09     11.34 o
   4   2  27       17.79        6.30     13.28 o
   5   2  27        2.12        4.03     13.10 o
   6   2  27        0.29       -0.46     12.00 o
   7   2  27        0.27        6.03     15.43 o
   8   2  27        0.00      -19.85     15.49 o
   1   3  27       72.48      100.99     16.91 o
   2   3  27       19.51       14.16      8.70 o
   3   3  27        1.31        6.85      8.37 o
   4   3  27        2.23       -7.83      7.73 o
   5   3  27       31.83       38.70     14.91 o
   6   3  27        0.65        7.82     12.03 o
   7   3  27        2.56       -1.75     16.21 o
   0   4  27      201.37      182.35     21.17 o
   1   4  27        0.92       -4.09      7.51 o
   2   4  27        1.75        4.44     12.49 o
   3   4  27        0.55       -5.48     10.02 o
   4   4  27        0.14       -0.65      8.47 o
   5   4  27       17.94       20.59     13.92 o
   6   4  27        4.01       -3.25     14.17 o
   1   5  27        5.92        4.99      7.98 o
   2   5  27        0.12       -1.11      7.84 o
   3   5  27        0.15       -1.13      7.93 o
   7   0  28        3.05        2.65     11.38 o
   1   1  28       18.80       39.49     14.52 o
   2   1  28       37.68       42.23     16.00 o
   4   1  28        4.86       24.30     14.02 o
   5   1  28        2.46        4.02     12.82 o
   6   1  28        0.55        7.69     13.58 o
   7   1  28        0.00       -3.80      9.77 o
   8   1  28       11.26       26.38     11.27 o
   1   2  28        1.62       -4.26     11.08 o
   2   2  28        5.04        1.17     11.14 o
   3   2  28        1.09       -5.65     11.19 o
   4   2  28        3.43        6.94      9.35 o
   5   2  28       56.20       68.51     18.96 o
   6   2  28        1.47       -2.23     11.24 o
   7   2  28       73.63       99.81     22.11 o
   2   3  28      114.16       89.18     17.01 o
   3   3  28        7.68       -9.46     11.00 o
   4   3  28       39.19       20.95     14.18 o
   5   3  28        2.14       -3.19     13.34 o
   6   3  28       71.37       65.55     17.05 o
   0   4  28        2.82        7.24     11.83 o
   1   4  28       26.42       30.92      9.50 o
   2   4  28       45.01       66.00     11.36 o
   3   4  28        0.01        0.79     12.47 o
   4   4  28        0.02        4.60     12.20 o
   5   4  28        1.78        1.97     14.18 o
   1   5  28       52.58       78.80     11.49 o
   1   1  29       21.57       51.33     16.17 o
   6   1  29        9.32       13.57     14.79 o
   7   1  29        4.53        7.19     12.38 o
   0   2  29        0.01       -2.44     11.82 o
   1   2  29        7.28       -2.49     11.80 o
   2   2  29        2.43       -5.62     11.56 o
   4   2  29        0.73        4.41     12.14 o
   5   2  29        5.85        8.77     15.54 o
   6   2  29        0.97       13.28     14.25 o
   1   3  29       15.79       16.48     13.35 o
   2   3  29       45.98       37.05     15.78 o
   3   3  29        0.00        4.00     14.09 o
   4   3  29        0.00        2.87     13.89 o
   5   3  29       12.67        5.58     16.32 o
   0   4  29        0.18       -4.13     11.16 o
   1   4  29        5.92        1.85     13.14 o
   2   4  29        0.47        2.03     11.97 o
   3   4  29        1.84        5.58      9.14 o
   5   1  30        0.27        4.59     12.65 o
   6   1  30        2.06        4.33     11.26 o
   3   2  30        0.19        3.19     12.80 o
   4   2  30        8.71        3.95     13.38 o
   5   2  30        0.07       -4.22     14.67 o
   1   3  30       13.13       35.89     14.95 o
   2   3  30        0.01        4.30      9.49 o
   3   3  30       25.69       28.14     11.49 o
   4   3  30        9.65       -2.58     15.65 o
   0   4  30       22.05       11.99     12.67 o
   1   4  30       10.31        7.05      9.01 o
   1   2  31        5.34       10.12     13.79 o
   2   2  31        4.93       -0.21     12.89 o
   3   2  31        3.00        5.75     13.88 o
   4   2  31        1.86       -9.24     12.98 o
   2   3  31        0.41        1.23     12.91 o
   3   3  31        0.03        0.97     12.66 o
 
